# Supplementary material for: Di­chlorido­[6,8,22,24,34,36-hexa­methyl-33,35-diaza-3,11,19,27-tetra­azonia­penta­cyclo[27.3.1.15,9.113,17.121,25]hexa­triaconta-1(33),5,7,9(34),13,15,17(35),21,23,25(36),29,31-dodeca­ene-κ6 N 3,N 11,N 19,N 27,N 33,N 35]dipalladium(II) bis(per­chlor­ate) N,N-di­methyl­formamide disolvate methanol disolvate
Source: Acta Crystallogr Sect E Struct Rep Online. 2013 Aug 23;69(Pt 9):m520–1. doi: 10.1107/S1600536813022666 (PMC3884468; doi:10.1107/S1600536813022666)
Supplement: Supplementary file 1 [file e-69-0m520-sup1.cif]

##############################################################################
#                                                                            #
# This CIF contains the data in a paper accepted for publication in          #
# Acta Crystallographica Section E. It conforms to the requirements of       #
# Notes for Authors for Acta Crystallographica Section E, and has been       #
# peer reviewed under the auspices of the IUCr Commission on Journals.       #
#                                                                            #
# Full details of the Crystallographic Information File format               #
# are given in the paper "The Crystallographic Information File (CIF):       #
# a New Standard Archive File for Crystallography" by S. R. Hall, F. H.      #
# Allen and I. D. Brown [Acta Cryst. (1991), A47, 655-685].                  #
#                                                                            #
# The current version of the core CIF dictionary is obtainable from          #
# ftp://ftp.iucr.org/pub/cif_core.dic.                                       #
#                                                                            #
# Software is freely available for graphical display of the structure(s)     #
# in this CIF. For information consult the CIF software page                 #
# http://www.iucr.org/resources/cif/software.                                #
#                                                                            #
# This file may be used for bona fide research purposes within the           #
# scientific community so long as proper attribution is given to the journal # 
# article from which it was obtained.                                        #
#                                                                            #
##############################################################################
data_global
_audit_creation_method     'by CrystalStructure 4.0'
_journal_date_recd_electronic     2013-07-17
_journal_date_accepted     2013-08-12
_journal_name_full     'Acta Crystallographica, Section E'
_journal_year     2013
_journal_volume     69
_journal_issue      9
_journal_page_first     m520
_journal_page_last     m521
_journal_paper_category     QM
_journal_paper_doi     10.1107/S1600536813022666
_journal_coeditor_code     IS5294
_publ_contact_author_name     'Hideki Masuda'
_publ_contact_author_address
;
Department of Frontier Materials
Graduate School of Engineering
Nagoya Institute of Technology
Gokiso-cho
Showa-ku
Nagoya 466-8555
Japan
;
_publ_contact_author_email     masuda.hideki@nitech.ac.jp
_publ_contact_author_fax     '052-735-5228'
_publ_contact_author_phone     '052-735-5209'
_publ_section_title
;\
Dichlorido[6,8,22,24,34,36-hexamethyl-33,35-diaza-3,11,19,27-\
tetraazoniapentacyclo[27.3.1.1^5,9^.1^13,17^.1^21,25^]hexatriaconta-1(33),5,7,\
9(34),13,15,17(35),21,23,25(36),29,31-dodecaene-\k^6^<i>N</i>^3^,\
<i>N</i>^11^,<i>N</i>^19^,<i>N</i>^27^,<i>N</i>^33^,<i>N</i>^35^]\
dipalladium(II) bis(perchlorate) <i>N</i>,<i>N</i>-dimethylformamide
disolvate methanol disolvate
;
loop_
    _publ_author_name
    _publ_author_address
    'Oda, Kohei'
;
Department of Frontier Materials
Graduate School of Engineering
Nagoya Institute of Technology
Gokiso-cho
Showa-ku
Nagoya 466-8555
Japan
;
    'Funahashi, Yasuhiro'
;
Department of Chemistry
Graduate School of Science
Osaka University
Machikaneyama-cho
Toyonaka
Osaka 560-0043
Japan
PRESTO
Japan Science and Technology Agency (JST)
Japan
;
    'Masuda, Hideki'
;
Department of Frontier Materials
Graduate School of Engineering
Nagoya Institute of Technology
Gokiso-cho
Showa-ku
Nagoya 466-8555
Japan
;
data_I
_chemical_name_systematic
;\
Dichlorido[6,8,22,24,34,36-hexamethyl-33,35-diaza-3,11,19,27-\
tetraazoniapentacyclo[27.3.1.1^5,9^.1^13,17^.1^21,25^]hexatriaconta-1(33),5,7,\
9(34),13,15,17(35),21,23,25(36),29,31-dodecaene-\k^6^<i>N</i>^3^,\
<i>N</i>^11^,<i>N</i>^19^,<i>N</i>^27^,<i>N</i>^33^,<i>N</i>^35^]\
dipalladium(II) bis(perchlorate) <i>N</i>,<i>N</i>-dimethylformamide
disolvate methanol disolvate
;
_chemical_formula_moiety
                         'C36 H46 Cl2 N6 Pd2, 2(Cl O4), 2(C3 H7 N O), 2(C H4 O)'
_chemical_formula_sum     'C44 H68 Cl4 N8 O12 Pd2'
_chemical_formula_iupac
                        '[Pd2 (C36 H42 N6) Cl2] (Cl O4)2 , 2C3 H7 N O , 2C H4 O'
_chemical_formula_weight     1255.68
_chemical_melting_point     ?
_symmetry_cell_setting     monoclinic
_symmetry_space_group_name_H-M     'P 21/n'
_symmetry_space_group_name_Hall     '-P 2yn'
loop_
    _symmetry_equiv_pos_site_id
    _symmetry_equiv_pos_as_xyz
    1 '+x,+y,+z'
    2 '1/2-x,1/2+y,1/2-z'
    3 '-x,-y,-z'
    4 '1/2+x,1/2-y,1/2+z'
_cell_length_a     10.917(2)
_cell_length_b     19.083(4)
_cell_length_c     12.705(3)
_cell_angle_alpha     90.0000
_cell_angle_beta     104.201(2)
_cell_angle_gamma     90.0000
_cell_volume     2566.0(8)
_cell_formula_units_Z     2
_cell_measurement_reflns_used     6824
_cell_measurement_theta_min     3.02
_cell_measurement_theta_max     27.48
_cell_measurement_temperature     173
_exptl_crystal_description     block
_exptl_crystal_colour     yellow
_exptl_crystal_size_max     0.200
_exptl_crystal_size_mid     0.200
_exptl_crystal_size_min     0.200
_exptl_crystal_density_diffrn     1.625
_exptl_crystal_density_meas     ?
_exptl_crystal_density_method     'not measured'
_exptl_crystal_F_000     1288.00
_exptl_absorpt_coefficient_mu     0.977
_exptl_absorpt_correction_type     numerical
_exptl_absorpt_process_details     '(NUMABS; Rigaku, 1999)'
_exptl_absorpt_correction_T_min     0.751
_exptl_absorpt_correction_T_max     0.823
_diffrn_ambient_temperature     173
_diffrn_radiation_type     'Mo K\a'
_diffrn_radiation_wavelength     0.71070
_diffrn_measurement_device_type     'Rigaku Mercury70'
_diffrn_measurement_method     \w
_diffrn_detector_area_resol_mean     7.314
_diffrn_reflns_number     19797
_diffrn_reflns_av_R_equivalents     0.0285
_diffrn_reflns_theta_max     27.48
_diffrn_reflns_theta_full     27.48
_diffrn_measured_fraction_theta_max     0.991
_diffrn_measured_fraction_theta_full     0.991
_diffrn_reflns_limit_h_min     -13
_diffrn_reflns_limit_h_max     13
_diffrn_reflns_limit_k_min     -24
_diffrn_reflns_limit_k_max     24
_diffrn_reflns_limit_l_min     -16
_diffrn_reflns_limit_l_max     16
_diffrn_standards_number     0
_diffrn_standards_interval_count     .
_diffrn_standards_decay_%     ?
_refine_special_details
;
Refinement was performed using all reflections. The weighted <i>R</i>-factor
(<i>wR</i>) and goodness of fit (<i>S</i>) are based on <i>F</i>^2^.
<i>R</i>-factor (gt) are based on <i>F</i>. The threshold expression of
<i>F</i>^2^ > 2.0 \s(<i>F</i>^2^) is used only for calculating <i>R</i>-factor
(gt).
;
_reflns_number_total     5826
_reflns_number_gt     4980
_reflns_threshold_expression     F^2^>2\s(F^2^)
_refine_ls_structure_factor_coef     Fsqd
_refine_ls_R_factor_gt     0.0375
_refine_ls_wR_factor_ref     0.0965
_refine_ls_goodness_of_fit_ref     1.080
_refine_ls_number_reflns     5826
_refine_ls_number_parameters     324
_refine_ls_number_restraints     0
_refine_ls_hydrogen_treatment     mixed
_refine_ls_weighting_scheme     calc
_refine_ls_weighting_details
            'w = 1/[\s^2^(Fo^2^)+(0.0439P)^2^+3.4810P] where P=(Fo^2^+2Fc^2^)/3'
_atom_sites_solution_hydrogens     geom
_atom_sites_solution_primary     direct
_atom_sites_solution_secondary     difmap
_refine_ls_shift/su_max     0.001
_refine_diff_density_max     0.800
_refine_diff_density_min     -0.810
_refine_ls_extinction_method     none
_refine_ls_extinction_coef     ?
loop_
    _atom_type_symbol
    _atom_type_description
    _atom_type_scat_dispersion_real
    _atom_type_scat_dispersion_imag
    _atom_type_scat_source
    'C' 'C' 0.0033 0.0016
;
International Tables for Crystallography
(1992, Vol. C, Tables 4.2.6.8 and 6.1.1.4)
;
    'H' 'H' 0.0000 0.0000
;
International Tables for Crystallography
(1992, Vol. C, Table 6.1.1.4)
;
    'Cl' 'Cl' 0.1484 0.1585
;
International Tables for Crystallography
(1992, Vol. C, Tables 4.2.6.8 and 6.1.1.4)
;
    'N' 'N' 0.0061 0.0033
;
International Tables for Crystallography
(1992, Vol. C, Tables 4.2.6.8 and 6.1.1.4)
;
    'O' 'O' 0.0106 0.0060
;
International Tables for Crystallography
(1992, Vol. C, Tables 4.2.6.8 and 6.1.1.4)
;
    'Pd' 'Pd' -0.9988 1.0072
;
International Tables for Crystallography
(1992, Vol. C, Tables 4.2.6.8 and 6.1.1.4)
;
_computing_data_collection     'CrystalClear (Rigaku, 2001)'
_computing_cell_refinement     'CrystalClear (Rigaku, 2001)'
_computing_data_reduction     'CrystalClear (Rigaku, 2001)'
_computing_structure_solution     'SIR92 (Altomare <i>et al.</i>, 1993)'
_computing_structure_refinement     'SHELXL97 (Sheldrick, 2008)'
_computing_molecular_graphics     'CrystalStructure (Rigaku, 2001)'
_computing_publication_material     'CrystalStructure (Rigaku, 2001)'
loop_
    _atom_site_type_symbol
    _atom_site_label
    _atom_site_fract_x
    _atom_site_fract_y
    _atom_site_fract_z
    _atom_site_U_iso_or_equiv
    _atom_site_adp_type
    _atom_site_calc_flag
    _atom_site_refinement_flags
    _atom_site_occupancy
    _atom_site_symmetry_multiplicity
    _atom_site_disorder_assembly
    _atom_site_disorder_group
    Pd Pd1 0.63072(2) 0.578980(12) 0.164247(18) 0.02062(8) Uani d . 1.0 4 . .
    Cl Cl1 0.61781(7) 0.45840(4) 0.17120(6) 0.02688(16) Uani d . 1.0 4 . .
    Cl Cl2 0.21267(8) 0.73945(4) 0.37351(7) 0.03456(19) Uani d . 1.0 4 . .
    O O1 0.1928(3) 0.66584(15) 0.3537(3) 0.0598(9) Uani d . 1.0 4 . .
    O O2 0.2752(3) 0.75349(19) 0.4847(3) 0.0614(9) Uani d . 1.0 4 . .
    O O3 0.2891(3) 0.76593(18) 0.3048(3) 0.0579(9) Uani d . 1.0 4 . .
    O O4 0.0927(3) 0.77435(16) 0.3469(3) 0.0582(9) Uani d . 1.0 4 . .
    O O5 0.7672(3) 0.6378(3) 0.5140(3) 0.0713(11) Uani d . 1.0 4 . .
    O O6 0.8813(3) 0.5059(3) 0.4312(4) 0.0974(17) Uani d . 1.0 4 . .
    N N1 0.8226(3) 0.58758(14) 0.2298(2) 0.0236(6) Uani d . 1.0 4 . .
    N N2 0.6424(3) 0.68049(14) 0.1703(2) 0.0244(6) Uani d . 1.0 4 . .
    N N3 0.4436(3) 0.59993(14) 0.0836(3) 0.0233(6) Uani d . 1.0 4 . .
    N N4 0.5730(3) 0.62401(17) 0.5422(3) 0.0401(7) Uani d . 1.0 4 . .
    C C1 0.8448(3) 0.65695(18) 0.2889(3) 0.0324(8) Uani d . 1.0 4 . .
    C C2 0.7484(3) 0.70951(18) 0.2337(3) 0.0284(7) Uani d . 1.0 4 . .
    C C3 0.7542(4) 0.78140(19) 0.2459(3) 0.0370(8) Uani d . 1.0 4 . .
    C C4 0.6500(4) 0.8209(2) 0.1954(4) 0.0432(9) Uani d . 1.0 4 . .
    C C5 0.5432(4) 0.78952(19) 0.1295(4) 0.0394(9) Uani d . 1.0 4 . .
    C C6 0.5423(3) 0.71802(17) 0.1165(3) 0.0287(7) Uani d . 1.0 4 . .
    C C7 0.4453(3) 0.67333(17) 0.0408(3) 0.0287(7) Uani d . 1.0 4 . .
    C C8 0.3352(3) 0.58744(17) 0.1373(3) 0.0254(7) Uani d . 1.0 4 . .
    C C9 0.2169(3) 0.56955(16) 0.0501(3) 0.0239(6) Uani d . 1.0 4 . .
    C C10 0.1281(3) 0.62113(16) 0.0033(3) 0.0266(7) Uani d . 1.0 4 . .
    C C11 0.0349(3) 0.60461(17) -0.0898(3) 0.0290(7) Uani d . 1.0 4 . .
    C C12 0.0270(3) 0.53965(17) -0.1397(3) 0.0253(7) Uani d . 1.0 4 . .
    C C13 0.1117(3) 0.48650(16) -0.0896(3) 0.0227(6) Uani d . 1.0 4 . .
    C C14 0.2032(3) 0.50048(16) 0.0067(3) 0.0223(6) Uani d . 1.0 4 . .
    C C15 0.1251(4) 0.69419(18) 0.0475(4) 0.0397(9) Uani d . 1.0 4 . .
    C C16 -0.0711(4) 0.5274(2) -0.2446(3) 0.0351(8) Uani d . 1.0 4 . .
    C C17 0.2865(3) 0.44240(16) 0.0660(3) 0.0263(7) Uani d . 1.0 4 . .
    C C18 0.1021(3) 0.41548(16) -0.1441(3) 0.0250(7) Uani d . 1.0 4 . .
    C C19 0.5132(5) 0.6064(4) 0.4304(5) 0.085(2) Uani d . 1.0 4 . .
    C C20 0.4934(5) 0.6278(3) 0.6182(4) 0.0630(13) Uani d . 1.0 4 . .
    C C21 0.6937(4) 0.6389(2) 0.5736(4) 0.0413(9) Uani d . 1.0 4 . .
    C C22 0.8039(7) 0.4662(4) 0.4680(5) 0.093(3) Uani d . 1.0 4 . .
    H H1A 0.8393 0.6505 0.3649 0.0388 Uiso calc R 1.0 4 . .
    H H1B 0.9306 0.6743 0.2899 0.0388 Uiso calc R 1.0 4 . .
    H H2 0.8282 0.8033 0.2881 0.0444 Uiso calc R 1.0 4 . .
    H H3 0.6514 0.8702 0.2059 0.0518 Uiso calc R 1.0 4 . .
    H H4 0.4724 0.8170 0.0942 0.0473 Uiso calc R 1.0 4 . .
    H H5A 0.3607 0.6947 0.0317 0.0344 Uiso calc R 1.0 4 . .
    H H5B 0.4646 0.6718 -0.0313 0.0344 Uiso calc R 1.0 4 . .
    H H6A 0.3565 0.5484 0.1899 0.0305 Uiso calc R 1.0 4 . .
    H H6B 0.3205 0.6300 0.1769 0.0305 Uiso calc R 1.0 4 . .
    H H7A 0.1585 0.7273 0.0025 0.0476 Uiso calc R 1.0 4 . .
    H H7B 0.1770 0.6960 0.1223 0.0476 Uiso calc R 1.0 4 . .
    H H7C 0.0379 0.7069 0.0465 0.0476 Uiso calc R 1.0 4 . .
    H H8 -0.0256 0.6394 -0.1204 0.0348 Uiso calc R 1.0 4 . .
    H H9A -0.1268 0.4889 -0.2349 0.0422 Uiso calc R 1.0 4 . .
    H H9B -0.0290 0.5151 -0.3019 0.0422 Uiso calc R 1.0 4 . .
    H H9C -0.1211 0.5701 -0.2650 0.0422 Uiso calc R 1.0 4 . .
    H H10A 0.0123 0.4052 -0.1784 0.0300 Uiso calc R 1.0 4 . .
    H H10B 0.1337 0.3791 -0.0886 0.0300 Uiso calc R 1.0 4 . .
    H H11A 0.3743 0.4511 0.0637 0.0315 Uiso calc R 1.0 4 . .
    H H11B 0.2586 0.3974 0.0311 0.0315 Uiso calc R 1.0 4 . .
    H H11C 0.2808 0.4410 0.1418 0.0315 Uiso calc R 1.0 4 . .
    H H14A 0.5533 0.5645 0.4093 0.1019 Uiso calc R 1.0 4 . .
    H H14B 0.5227 0.6456 0.3831 0.1019 Uiso calc R 1.0 4 . .
    H H14C 0.4232 0.5972 0.4232 0.1019 Uiso calc R 1.0 4 . .
    H H15A 0.4566 0.5816 0.6244 0.0756 Uiso calc R 1.0 4 . .
    H H15B 0.4255 0.6619 0.5920 0.0756 Uiso calc R 1.0 4 . .
    H H15C 0.5442 0.6425 0.6895 0.0756 Uiso calc R 1.0 4 . .
    H H16 0.7268 0.6513 0.6475 0.0496 Uiso calc R 1.0 4 . .
    H H17A 0.7712 0.4922 0.5217 0.1116 Uiso calc R 1.0 4 . .
    H H17B 0.8488 0.4243 0.5020 0.1116 Uiso calc R 1.0 4 . .
    H H17C 0.7334 0.4521 0.4077 0.1116 Uiso calc R 1.0 4 . .
    H H18 0.9179 0.5336 0.4803 0.1461 Uiso calc R 1.0 4 . .
    H H13 0.440(4) 0.5775(19) 0.038(4) 0.022(10) Uiso d . 1.0 4 . .
    H H12 0.849(4) 0.5575(19) 0.271(3) 0.022(9) Uiso d . 1.0 4 . .
loop_
    _atom_site_aniso_label
    _atom_site_aniso_U_11
    _atom_site_aniso_U_22
    _atom_site_aniso_U_33
    _atom_site_aniso_U_12
    _atom_site_aniso_U_13
    _atom_site_aniso_U_23
    Pd1 0.01775(13) 0.02451(13) 0.01903(12) -0.00282(9) 0.00344(8) -0.00189(8)
    Cl1 0.0265(4) 0.0257(4) 0.0279(4) -0.0018(3) 0.0055(3) 0.0035(3)
    Cl2 0.0329(5) 0.0345(5) 0.0355(5) -0.0029(4) 0.0068(4) 0.0010(4)
    O1 0.066(2) 0.0311(15) 0.083(3) -0.0037(14) 0.0182(18) 0.0012(15)
    O2 0.059(2) 0.086(3) 0.0343(16) -0.0044(18) 0.0023(14) -0.0027(16)
    O3 0.0519(18) 0.077(3) 0.0452(17) -0.0205(16) 0.0132(15) 0.0059(15)
    O4 0.0382(16) 0.0521(18) 0.079(3) 0.0083(14) 0.0032(16) -0.0072(16)
    O5 0.0459(19) 0.112(4) 0.062(3) 0.0133(19) 0.0262(17) 0.007(2)
    O6 0.0401(18) 0.163(5) 0.082(3) -0.009(3) 0.0015(18) 0.086(3)
    N1 0.0194(13) 0.0306(14) 0.0187(13) -0.0018(11) 0.0007(11) 0.0003(11)
    N2 0.0196(13) 0.0286(13) 0.0250(13) -0.0061(11) 0.0055(11) -0.0062(11)
    N3 0.0190(13) 0.0278(14) 0.0232(14) -0.0022(11) 0.0052(11) -0.0038(11)
    N4 0.0410(18) 0.0494(19) 0.0326(16) 0.0038(15) 0.0140(14) -0.0011(14)
    C1 0.0262(17) 0.0418(19) 0.0271(17) -0.0081(15) 0.0025(14) -0.0123(14)
    C2 0.0264(17) 0.0359(18) 0.0240(15) -0.0092(13) 0.0084(13) -0.0120(13)
    C3 0.035(2) 0.040(2) 0.0367(19) -0.0128(16) 0.0101(16) -0.0175(16)
    C4 0.044(3) 0.0300(18) 0.058(3) -0.0068(16) 0.0178(19) -0.0173(17)
    C5 0.0286(18) 0.0324(18) 0.058(3) 0.0009(15) 0.0127(17) -0.0039(17)
    C6 0.0236(16) 0.0298(16) 0.0342(18) -0.0023(13) 0.0099(14) -0.0017(13)
    C7 0.0210(15) 0.0306(16) 0.0329(17) -0.0041(13) 0.0038(13) 0.0040(13)
    C8 0.0212(15) 0.0314(16) 0.0252(15) -0.0038(12) 0.0085(13) -0.0047(12)
    C9 0.0197(15) 0.0301(16) 0.0227(15) -0.0035(12) 0.0070(12) -0.0020(12)
    C10 0.0209(15) 0.0258(15) 0.0353(17) -0.0023(12) 0.0108(13) -0.0021(13)
    C11 0.0204(16) 0.0307(16) 0.0372(18) 0.0053(13) 0.0096(14) 0.0094(14)
    C12 0.0188(15) 0.0367(17) 0.0213(15) -0.0003(13) 0.0065(12) 0.0055(13)
    C13 0.0175(14) 0.0287(15) 0.0232(15) -0.0035(12) 0.0075(12) 0.0000(12)
    C14 0.0174(14) 0.0285(15) 0.0214(14) -0.0007(12) 0.0055(12) 0.0014(12)
    C15 0.0303(19) 0.0326(19) 0.056(3) 0.0001(15) 0.0108(17) -0.0067(17)
    C16 0.0252(17) 0.048(2) 0.0294(18) 0.0047(15) 0.0010(14) 0.0056(15)
    C17 0.0235(16) 0.0283(16) 0.0236(15) 0.0011(13) -0.0007(13) -0.0004(12)
    C18 0.0191(15) 0.0309(16) 0.0255(15) -0.0040(12) 0.0066(12) -0.0022(12)
    C19 0.051(3) 0.149(6) 0.051(3) 0.012(4) 0.006(3) -0.031(4)
    C20 0.065(3) 0.079(4) 0.056(3) -0.005(3) 0.036(3) 0.004(3)
    C21 0.043(3) 0.043(2) 0.038(2) 0.0097(17) 0.0100(18) 0.0043(16)
    C22 0.132(6) 0.102(5) 0.047(3) -0.069(5) 0.026(4) -0.016(3)
_geom_special_details
;
;
loop_
    _geom_bond_atom_site_label_1
    _geom_bond_atom_site_label_2
    _geom_bond_site_symmetry_1
    _geom_bond_site_symmetry_2
    _geom_bond_distance
    _geom_bond_publ_flag
    Pd1 Cl1 . . 2.3084(9) yes
    Pd1 N1 . . 2.062(3) yes
    Pd1 N2 . . 1.942(3) yes
    Pd1 N3 . . 2.087(3) yes
    Cl2 O1 . . 1.434(3) no
    Cl2 O2 . . 1.435(3) no
    Cl2 O3 . . 1.440(4) no
    Cl2 O4 . . 1.433(3) no
    O5 C21 . . 1.231(6) no
    O6 C22 . . 1.304(9) no
    N1 C1 . . 1.512(5) no
    N1 C18 . 3_665 1.517(5) no
    N2 C2 . . 1.356(4) no
    N2 C6 . . 1.344(4) no
    N3 C7 . . 1.504(5) no
    N3 C8 . . 1.522(5) no
    N4 C19 . . 1.449(6) no
    N4 C20 . . 1.451(7) no
    N4 C21 . . 1.311(5) no
    C1 C2 . . 1.497(5) no
    C2 C3 . . 1.380(5) no
    C3 C4 . . 1.384(5) no
    C4 C5 . . 1.394(5) no
    C5 C6 . . 1.374(5) no
    C6 C7 . . 1.508(5) no
    C8 C9 . . 1.519(4) no
    C9 C10 . . 1.407(5) no
    C9 C14 . . 1.422(5) no
    C10 C11 . . 1.394(5) no
    C10 C15 . . 1.506(5) no
    C11 C12 . . 1.385(5) no
    C12 C13 . . 1.415(5) no
    C12 C16 . . 1.509(5) no
    C13 C14 . . 1.402(4) no
    C13 C18 . . 1.514(5) no
    C14 C17 . . 1.513(4) no
    O6 H18 . . 0.840 no
    N1 H12 . . 0.78(4) no
    N3 H13 . . 0.72(4) no
    C1 H1A . . 0.990 no
    C1 H1B . . 0.990 no
    C3 H2 . . 0.950 no
    C4 H3 . . 0.950 no
    C5 H4 . . 0.950 no
    C7 H5A . . 0.990 no
    C7 H5B . . 0.990 no
    C8 H6A . . 0.990 no
    C8 H6B . . 0.990 no
    C11 H8 . . 0.950 no
    C15 H7A . . 0.980 no
    C15 H7B . . 0.980 no
    C15 H7C . . 0.980 no
    C16 H9A . . 0.980 no
    C16 H9B . . 0.980 no
    C16 H9C . . 0.980 no
    C17 H11A . . 0.980 no
    C17 H11B . . 0.980 no
    C17 H11C . . 0.980 no
    C18 H10A . . 0.990 no
    C18 H10B . . 0.990 no
    C19 H14A . . 0.980 no
    C19 H14B . . 0.980 no
    C19 H14C . . 0.980 no
    C20 H15A . . 0.980 no
    C20 H15B . . 0.980 no
    C20 H15C . . 0.980 no
    C21 H16 . . 0.950 no
    C22 H17A . . 0.980 no
    C22 H17B . . 0.980 no
    C22 H17C . . 0.980 no
loop_
    _geom_angle_atom_site_label_1
    _geom_angle_atom_site_label_2
    _geom_angle_atom_site_label_3
    _geom_angle_site_symmetry_1
    _geom_angle_site_symmetry_2
    _geom_angle_site_symmetry_3
    _geom_angle
    _geom_angle_publ_flag
    Cl1 Pd1 N1 . . . 97.43(8) n
    Cl1 Pd1 N2 . . . 175.60(8) n
    Cl1 Pd1 N3 . . . 98.52(8) n
    N1 Pd1 N2 . . . 81.63(11) n
    N1 Pd1 N3 . . . 163.33(11) n
    N2 Pd1 N3 . . . 82.82(10) n
    O1 Cl2 O2 . . . 111.8(2) no
    O1 Cl2 O3 . . . 108.8(3) no
    O1 Cl2 O4 . . . 108.88(19) no
    O2 Cl2 O3 . . . 108.95(19) no
    O2 Cl2 O4 . . . 109.4(2) no
    O3 Cl2 O4 . . . 109.0(2) no
    Pd1 N1 C1 . . . 107.07(19) n
    Pd1 N1 C18 . . 3_665 112.50(17) n
    C1 N1 C18 . . 3_665 109.9(3) no
    Pd1 N2 C2 . . . 118.0(2) n
    Pd1 N2 C6 . . . 118.3(2) n
    C2 N2 C6 . . . 123.6(3) no
    Pd1 N3 C7 . . . 104.97(18) n
    Pd1 N3 C8 . . . 121.7(2) n
    C7 N3 C8 . . . 112.8(3) no
    C19 N4 C20 . . . 117.7(4) no
    C19 N4 C21 . . . 121.8(4) no
    C20 N4 C21 . . . 120.5(4) no
    N1 C1 C2 . . . 110.2(3) no
    N2 C2 C1 . . . 113.8(3) no
    N2 C2 C3 . . . 118.8(3) no
    C1 C2 C3 . . . 127.3(3) no
    C2 C3 C4 . . . 118.7(4) no
    C3 C4 C5 . . . 121.0(4) no
    C4 C5 C6 . . . 118.6(4) no
    N2 C6 C5 . . . 119.2(3) no
    N2 C6 C7 . . . 112.3(3) no
    C5 C6 C7 . . . 128.4(3) no
    N3 C7 C6 . . . 111.4(3) no
    N3 C8 C9 . . . 108.9(3) no
    C8 C9 C10 . . . 121.7(3) no
    C8 C9 C14 . . . 118.7(3) no
    C10 C9 C14 . . . 119.2(3) no
    C9 C10 C11 . . . 118.9(3) no
    C9 C10 C15 . . . 124.5(3) no
    C11 C10 C15 . . . 116.6(3) no
    C10 C11 C12 . . . 122.8(3) no
    C11 C12 C13 . . . 118.4(3) no
    C11 C12 C16 . . . 119.6(3) no
    C13 C12 C16 . . . 122.0(3) no
    C12 C13 C14 . . . 120.2(3) no
    C12 C13 C18 . . . 118.2(3) no
    C14 C13 C18 . . . 121.6(3) no
    C9 C14 C13 . . . 120.0(3) no
    C9 C14 C17 . . . 119.5(3) no
    C13 C14 C17 . . . 120.5(3) no
    N1 C18 C13 3_665 . . 111.9(3) no
    O5 C21 N4 . . . 124.5(4) no
    C22 O6 H18 . . . 109.469 no
    Pd1 N1 H12 . . . 112(3) no
    C1 N1 H12 . . . 109(3) no
    C18 N1 H12 3_665 . . 106(3) no
    Pd1 N3 H13 . . . 98(3) no
    C7 N3 H13 . . . 106(3) no
    C8 N3 H13 . . . 112(4) no
    N1 C1 H1A . . . 109.621 no
    N1 C1 H1B . . . 109.615 no
    C2 C1 H1A . . . 109.615 no
    C2 C1 H1B . . . 109.609 no
    H1A C1 H1B . . . 108.144 no
    C2 C3 H2 . . . 120.657 no
    C4 C3 H2 . . . 120.648 no
    C3 C4 H3 . . . 119.486 no
    C5 C4 H3 . . . 119.487 no
    C4 C5 H4 . . . 120.689 no
    C6 C5 H4 . . . 120.678 no
    N3 C7 H5A . . . 109.342 no
    N3 C7 H5B . . . 109.355 no
    C6 C7 H5A . . . 109.338 no
    C6 C7 H5B . . . 109.347 no
    H5A C7 H5B . . . 107.982 no
    N3 C8 H6A . . . 109.912 no
    N3 C8 H6B . . . 109.900 no
    C9 C8 H6A . . . 109.914 no
    C9 C8 H6B . . . 109.908 no
    H6A C8 H6B . . . 108.320 no
    C10 C11 H8 . . . 118.607 no
    C12 C11 H8 . . . 118.614 no
    C10 C15 H7A . . . 109.473 no
    C10 C15 H7B . . . 109.469 no
    C10 C15 H7C . . . 109.471 no
    H7A C15 H7B . . . 109.470 no
    H7A C15 H7C . . . 109.468 no
    H7B C15 H7C . . . 109.477 no
    C12 C16 H9A . . . 109.470 no
    C12 C16 H9B . . . 109.474 no
    C12 C16 H9C . . . 109.465 no
    H9A C16 H9B . . . 109.474 no
    H9A C16 H9C . . . 109.469 no
    H9B C16 H9C . . . 109.475 no
    C14 C17 H11A . . . 109.468 no
    C14 C17 H11B . . . 109.469 no
    C14 C17 H11C . . . 109.466 no
    H11A C17 H11B . . . 109.474 no
    H11A C17 H11C . . . 109.470 no
    H11B C17 H11C . . . 109.480 no
    N1 C18 H10A 3_665 . . 109.221 no
    N1 C18 H10B 3_665 . . 109.225 no
    C13 C18 H10A . . . 109.220 no
    C13 C18 H10B . . . 109.225 no
    H10A C18 H10B . . . 107.917 no
    N4 C19 H14A . . . 109.480 no
    N4 C19 H14B . . . 109.469 no
    N4 C19 H14C . . . 109.473 no
    H14A C19 H14B . . . 109.474 no
    H14A C19 H14C . . . 109.472 no
    H14B C19 H14C . . . 109.459 no
    N4 C20 H15A . . . 109.469 no
    N4 C20 H15B . . . 109.467 no
    N4 C20 H15C . . . 109.470 no
    H15A C20 H15B . . . 109.476 no
    H15A C20 H15C . . . 109.470 no
    H15B C20 H15C . . . 109.476 no
    O5 C21 H16 . . . 117.729 no
    N4 C21 H16 . . . 117.725 no
    O6 C22 H17A . . . 109.471 no
    O6 C22 H17B . . . 109.478 no
    O6 C22 H17C . . . 109.472 no
    H17A C22 H17B . . . 109.469 no
    H17A C22 H17C . . . 109.469 no
    H17B C22 H17C . . . 109.469 no
loop_
    _geom_torsion_atom_site_label_1
    _geom_torsion_atom_site_label_2
    _geom_torsion_atom_site_label_3
    _geom_torsion_atom_site_label_4
    _geom_torsion_site_symmetry_1
    _geom_torsion_site_symmetry_2
    _geom_torsion_site_symmetry_3
    _geom_torsion_site_symmetry_4
    _geom_torsion
    _geom_torsion_publ_flag
    Cl1 Pd1 N1 C1 . . . . -149.86(13) no
    Cl1 Pd1 N1 C18 . . . 3_665 89.28(15) no
    Cl1 Pd1 N3 C7 . . . . -162.28(13) no
    Cl1 Pd1 N3 C8 . . . . 68.21(18) no
    N1 Pd1 N2 C2 . . . . -16.25(19) no
    N1 Pd1 N2 C6 . . . . 167.5(2) no
    N2 Pd1 N1 C1 . . . . 25.80(15) no
    N2 Pd1 N1 C18 . . . 3_665 -95.06(17) no
    N2 Pd1 N3 C7 . . . . 21.95(16) no
    N2 Pd1 N3 C8 . . . . -107.56(19) no
    N3 Pd1 N2 C2 . . . . 169.8(2) no
    N3 Pd1 N2 C6 . . . . -6.50(19) no
    Pd1 N1 C1 C2 . . . . -31.6(3) no
    Pd1 N1 C18 C13 . . 3_665 3_665 -66.0(3) no
    C1 N1 C18 C13 . . 3_665 3_665 174.8(2) no
    C18 N1 C1 C2 3_665 . . . 90.9(3) no
    Pd1 N2 C2 C1 . . . . 1.5(4) no
    Pd1 N2 C2 C3 . . . . -174.9(2) no
    Pd1 N2 C6 C5 . . . . 172.8(2) no
    Pd1 N2 C6 C7 . . . . -11.6(4) no
    C2 N2 C6 C5 . . . . -3.2(5) no
    C2 N2 C6 C7 . . . . 172.3(3) no
    C6 N2 C2 C1 . . . . 177.6(3) no
    C6 N2 C2 C3 . . . . 1.2(5) no
    Pd1 N3 C7 C6 . . . . -33.6(3) no
    Pd1 N3 C8 C9 . . . . -150.26(17) no
    C7 N3 C8 C9 . . . . 83.7(3) no
    C8 N3 C7 C6 . . . . 101.0(3) no
    C19 N4 C21 O5 . . . . -1.8(7) no
    C20 N4 C21 O5 . . . . -179.0(4) no
    N1 C1 C2 N2 . . . . 20.9(4) no
    N1 C1 C2 C3 . . . . -163.0(3) no
    N2 C2 C3 C4 . . . . 1.9(6) no
    C1 C2 C3 C4 . . . . -174.0(4) no
    C2 C3 C4 C5 . . . . -2.9(7) no
    C3 C4 C5 C6 . . . . 0.9(7) no
    C4 C5 C6 N2 . . . . 2.1(6) no
    C4 C5 C6 C7 . . . . -172.7(4) no
    N2 C6 C7 N3 . . . . 31.1(4) no
    C5 C6 C7 N3 . . . . -153.8(4) no
    N3 C8 C9 C10 . . . . -94.4(4) no
    N3 C8 C9 C14 . . . . 78.6(4) no
    C8 C9 C10 C11 . . . . 167.8(3) no
    C8 C9 C10 C15 . . . . -12.7(6) no
    C8 C9 C14 C13 . . . . -165.3(3) no
    C8 C9 C14 C17 . . . . 15.6(5) no
    C10 C9 C14 C13 . . . . 7.9(5) no
    C10 C9 C14 C17 . . . . -171.2(3) no
    C14 C9 C10 C11 . . . . -5.2(5) no
    C14 C9 C10 C15 . . . . 174.3(3) no
    C9 C10 C11 C12 . . . . -1.0(6) no
    C15 C10 C11 C12 . . . . 179.5(3) no
    C10 C11 C12 C13 . . . . 4.4(6) no
    C10 C11 C12 C16 . . . . -175.8(3) no
    C11 C12 C13 C14 . . . . -1.6(5) no
    C11 C12 C13 C18 . . . . 179.7(3) no
    C16 C12 C13 C14 . . . . 178.6(3) no
    C16 C12 C13 C18 . . . . -0.1(5) no
    C12 C13 C14 C9 . . . . -4.5(5) no
    C12 C13 C14 C17 . . . . 174.6(3) no
    C12 C13 C18 N1 . . . 3_665 85.7(4) no
    C14 C13 C18 N1 . . . 3_665 -93.0(4) no
    C18 C13 C14 C9 . . . . 174.2(3) no
    C18 C13 C14 C17 . . . . -6.7(5) no
loop_
    _geom_hbond_atom_site_label_D
    _geom_hbond_atom_site_label_H
    _geom_hbond_atom_site_label_A
    _geom_hbond_site_symmetry_D
    _geom_hbond_site_symmetry_H
    _geom_hbond_site_symmetry_A
    _geom_hbond_distance_DH
    _geom_hbond_distance_HA
    _geom_hbond_distance_DA
    _geom_hbond_angle_DHA
    _geom_hbond_publ_flag
    O6 H18 O6 . . 3_766 0.84 2.33 2.757(5) 112 y
    N1 H12 O6 . . . 0.78(4) 2.21(4) 2.930(5) 153(4) y
    N3 H13 Cl1 . . 3_665 0.71(4) 2.67(5) 3.332(4) 156(4) y
_iucr_refine_instructions_details
;
TITL [Pd2(C36H42N6)Cl2](ClO4)2
CELL  0.71070 10.91740 19.08309 12.70460 90.000 104.201 90.000
ZERR  4 0.00200 0.00330 0.00230 0.000 0.002 0.000
LATT 1
SYMM .50-X, .50+Y, .50-Z
SFAC C H CL N O PD
UNIT 88 136 8 16 24 4
SHEL 99999.000000 0.000000
L.S. 20
FMAP 2
PLAN -10
WPDB -2
HTAB
BOND $H
CONF
LIST 4
TEMP -99.8
ACTA
SIZE 0.200 0.200 0.200
WGHT    0.043900    3.481000
FVAR       0.79546
PD1   6    0.630718    0.578980    0.164247    11.00000    0.01775    0.02451 =
         0.01903   -0.00189    0.00344   -0.00282
CL1   3    0.617814    0.458404    0.171200    11.00000    0.02645    0.02573 =
         0.02786    0.00354    0.00550   -0.00178
CL2   3    0.212672    0.739447    0.373505    11.00000    0.03287    0.03446 =
         0.03553    0.00103    0.00684   -0.00287
O1    5    0.192776    0.665836    0.353697    11.00000    0.06563    0.03113 =
         0.08271    0.00118    0.01824   -0.00371
O2    5    0.275223    0.753494    0.484653    11.00000    0.05899    0.08608 =
         0.03435   -0.00268    0.00230   -0.00440
O3    5    0.289131    0.765931    0.304762    11.00000    0.05189    0.07726 =
         0.04521    0.00587    0.01322   -0.02049
O4    5    0.092749    0.774354    0.346934    11.00000    0.03818    0.05208 =
         0.07853   -0.00717    0.00324    0.00830
O5    5    0.767197    0.637794    0.513963    11.00000    0.04594    0.11239 =
         0.06233    0.00663    0.02624    0.01326
O6    5    0.881272    0.505878    0.431223    11.00000    0.04014    0.16336 =
         0.08173    0.08550    0.00149   -0.00872
AFIX  83
H18   2    0.917941    0.533587    0.480259    11.00000   -1.50000
AFIX   0
N1    4    0.822601    0.587579    0.229795    11.00000    0.01940    0.03057 =
         0.01865    0.00034    0.00068   -0.00183
N2    4    0.642366    0.680494    0.170268    11.00000    0.01962    0.02863 =
         0.02497   -0.00622    0.00553   -0.00607
N3    4    0.443574    0.599927    0.083588    11.00000    0.01895    0.02776 =
         0.02317   -0.00384    0.00515   -0.00222
N4    4    0.573001    0.624007    0.542146    11.00000    0.04098    0.04938 =
         0.03257   -0.00106    0.01402    0.00381
C1    1    0.844811    0.656953    0.288879    11.00000    0.02615    0.04176 =
         0.02713   -0.01231    0.00252   -0.00806
AFIX  23
H1A   2    0.839322    0.650552    0.364915    11.00000   -1.20000
H1B   2    0.930561    0.674311    0.289945    11.00000   -1.20000
AFIX   0
C2    1    0.748447    0.709507    0.233696    11.00000    0.02639    0.03592 =
         0.02399   -0.01195    0.00844   -0.00922
C3    1    0.754200    0.781401    0.245893    11.00000    0.03486    0.04020 =
         0.03671   -0.01753    0.01009   -0.01279
AFIX  43
H2    2    0.828201    0.803316    0.288091    11.00000   -1.20000
AFIX   0
C4    1    0.650029    0.820928    0.195432    11.00000    0.04441    0.02999 =
         0.05794   -0.01734    0.01777   -0.00681
AFIX  43
H3    2    0.651368    0.870238    0.205925    11.00000   -1.20000
AFIX   0
C5    1    0.543200    0.789516    0.129464    11.00000    0.02864    0.03236 =
         0.05819   -0.00389    0.01266    0.00091
AFIX  43
H4    2    0.472428    0.816972    0.094183    11.00000   -1.20000
AFIX   0
C6    1    0.542345    0.718025    0.116507    11.00000    0.02356    0.02984 =
         0.03415   -0.00171    0.00990   -0.00230
C7    1    0.445269    0.673332    0.040804    11.00000    0.02104    0.03059 =
         0.03293    0.00400    0.00376   -0.00413
AFIX  23
H5A   2    0.360659    0.694670    0.031727    11.00000   -1.20000
H5B   2    0.464564    0.671797   -0.031342    11.00000   -1.20000
AFIX   0
C8    1    0.335172    0.587445    0.137246    11.00000    0.02118    0.03139 =
         0.02518   -0.00474    0.00854   -0.00383
AFIX  23
H6A   2    0.356499    0.548418    0.189912    11.00000   -1.20000
H6B   2    0.320453    0.630036    0.176911    11.00000   -1.20000
AFIX   0
C9    1    0.216924    0.569555    0.050067    11.00000    0.01974    0.03009 =
         0.02267   -0.00200    0.00699   -0.00346
C10   1    0.128110    0.621131    0.003303    11.00000    0.02085    0.02580 =
         0.03533   -0.00213    0.01084   -0.00231
C11   1    0.034938    0.604615   -0.089834    11.00000    0.02042    0.03074 =
         0.03717    0.00937    0.00959    0.00531
AFIX  43
H8    2   -0.025628    0.639390   -0.120413    11.00000   -1.20000
AFIX   0
C12   1    0.026947    0.539649   -0.139663    11.00000    0.01876    0.03669 =
         0.02125    0.00552    0.00653   -0.00025
C13   1    0.111718    0.486496   -0.089600    11.00000    0.01749    0.02872 =
         0.02320    0.00000    0.00753   -0.00353
C14   1    0.203188    0.500479    0.006663    11.00000    0.01744    0.02853 =
         0.02137    0.00135    0.00551   -0.00073
C15   1    0.125122    0.694189    0.047500    11.00000    0.03029    0.03258 =
         0.05631   -0.00670    0.01083    0.00006
AFIX  33
H7A   2    0.158542    0.727257    0.002508    11.00000   -1.20000
H7B   2    0.177030    0.695981    0.122263    11.00000   -1.20000
H7C   2    0.037849    0.706859    0.046484    11.00000   -1.20000
AFIX   0
C16   1   -0.071083    0.527364   -0.244556    11.00000    0.02521    0.04783 =
         0.02940    0.00564    0.00096    0.00466
AFIX  33
H9A   2   -0.126837    0.488925   -0.234880    11.00000   -1.20000
H9B   2   -0.029013    0.515105   -0.301889    11.00000   -1.20000
H9C   2   -0.121073    0.570082   -0.265028    11.00000   -1.20000
AFIX   0
C17   1    0.286528    0.442404    0.066031    11.00000    0.02352    0.02831 =
         0.02362   -0.00036   -0.00073    0.00109
AFIX  33
H11A  2    0.374279    0.451123    0.063682    11.00000   -1.20000
H11B  2    0.258549    0.397427    0.031101    11.00000   -1.20000
H11C  2    0.280747    0.441038    0.141772    11.00000   -1.20000
AFIX   0
C18   1    0.102119    0.415483   -0.144124    11.00000    0.01914    0.03087 =
         0.02552   -0.00215    0.00658   -0.00402
AFIX  23
H10A  2    0.012315    0.405159   -0.178382    11.00000   -1.20000
H10B  2    0.133670    0.379071   -0.088584    11.00000   -1.20000
AFIX   0
C19   1    0.513205    0.606393    0.430397    11.00000    0.05084    0.14902 =
         0.05144   -0.03104    0.00610    0.01207
AFIX  33
H14A  2    0.553289    0.564493    0.409282    11.00000   -1.20000
H14B  2    0.522683    0.645566    0.383144    11.00000   -1.20000
H14C  2    0.423206    0.597209    0.423194    11.00000   -1.20000
AFIX   0
C20   1    0.493360    0.627819    0.618178    11.00000    0.06501    0.07884 =
         0.05615    0.00397    0.03579   -0.00512
AFIX  33
H15A  2    0.456547    0.581629    0.624422    11.00000   -1.20000
H15B  2    0.425546    0.661878    0.591992    11.00000   -1.20000
H15C  2    0.544211    0.642523    0.689461    11.00000   -1.20000
AFIX   0
C21   1    0.693692    0.638876    0.573581    11.00000    0.04296    0.04280 =
         0.03822    0.00427    0.00996    0.00965
AFIX  43
H16   2    0.726758    0.651354    0.647495    11.00000   -1.20000
AFIX   0
C22   1    0.803859    0.466148    0.467962    11.00000    0.13224    0.10239 =
         0.04650   -0.01593    0.02576   -0.06911
AFIX  33
H17A  2    0.771200    0.492188    0.521741    11.00000   -1.20000
H17B  2    0.848785    0.424333    0.502020    11.00000   -1.20000
H17C  2    0.733416    0.452066    0.407736    11.00000   -1.20000
AFIX   0
H13   2    0.439600    0.577448    0.037808    11.00000    0.02246
H12   2    0.848866    0.557449    0.270677    11.00000    0.02160
HKLF 4
REM  [Pd2(C36H42N6)Cl2](ClO4)2
REM R1 =  0.0375 for   4980 Fo > 4sig(Fo)  and  0.0460 for all   5826 data
REM    324 parameters refined using      0 restraints
END
WGHT      0.0438      3.4882
REM Highest difference peak  0.801,  deepest hole -0.811,  1-sigma level  0.089
Q1    1   0.8909  0.5242  0.4575  11.00000  0.05    0.80
Q2    1   0.5905  0.6106  0.1385  11.00000  0.05    0.64
Q3    1   0.8811  0.4197  0.4644  11.00000  0.05    0.58
Q4    1   0.8816  0.4823  0.4048  11.00000  0.05    0.55
Q5    1   0.6311  0.4709  0.1441  11.00000  0.05    0.49
Q6    1   0.8730  0.7522  0.3433  11.00000  0.05    0.48
Q7    1   0.4873  0.6102  0.0214  11.00000  0.05    0.48
Q8    1   0.1560  0.7615  0.3238  11.00000  0.05    0.48
Q9    1   0.4178  0.6128  0.5666  11.00000  0.05    0.42
Q10   1   0.6244  0.4954  0.1734  11.00000  0.05    0.42
;
