# Supplementary material for: Di­chlorido­[6,8,22,24,34,36-hexa­methyl-33,35-diaza-3,11,19,27-tetra­azonia­penta­cyclo[27.3.1.15,9.113,17.121,25]hexa­triaconta-1(33),5,7,9(34),13,15,17(35),21,23,25(36),29,31-dodeca­ene-κ6 N 3,N 11,N 19,N 27,N 33,N 35]dipalladium(II) bis(per­chlor­ate) N,N-di­methyl­formamide disolvate methanol disolvate
Source: Acta Crystallogr Sect E Struct Rep Online. 2013 Aug 23;69(Pt 9):m520–1. doi: 10.1107/S1600536813022666 (PMC3884468; doi:10.1107/S1600536813022666)
Supplement: Supplementary file 2 [file e-69-0m520-Isup2.hkl]

# 
# h,k,l, Fc-squared, Fo-squared, sigma(Fo-squared) and status flag 
# 
data_I
_shelx_title ' [Pd2(C36H42N6)Cl2](ClO4)2' 
_shelx_refln_list_code          4 
_shelx_F_calc_maximum      385.40 
_exptl_crystal_F_000      1288.00 
_reflns_d_resolution_high  0.7701 
 
loop_ 
 _symmetry_equiv_pos_as_xyz 
 'x, y, z' 
 '-x+1/2, y+1/2, -z+1/2' 
 '-x, -y, -z' 
 'x-1/2, -y-1/2, z-1/2' 
 
_cell_length_a    10.9174 
_cell_length_b    19.0831 
_cell_length_c    12.7046 
_cell_angle_alpha  90.000 
_cell_angle_beta  104.201 
_cell_angle_gamma  90.000 
 
_shelx_F_squared_multiplier     1.000 
 
loop_ 
 _refln_index_h 
 _refln_index_k 
 _refln_index_l 
 _refln_F_squared_calc 
 _refln_F_squared_meas 
 _refln_F_squared_sigma 
 _refln_observed_status 
   2   0   0    15162.49    14298.44     75.90 o 
   4   0   0    19152.97    19641.46    146.57 o 
   6   0   0       14.16       24.43      7.97 o 
   8   0   0     9814.53    10016.04     96.18 o 
  10   0   0      238.62      269.25     53.77 o 
  12   0   0     8178.31     8699.56    174.41 o 
   2   1   0    23904.19    24734.57     72.13 o 
   3   1   0     1426.36     1208.50     13.25 o 
   4   1   0      259.27      166.11     10.80 o 
   5   1   0     8174.94     8752.89     84.51 o 
   6   1   0      969.34      890.23     30.60 o 
   7   1   0     7179.95     7387.51     70.64 o 
   8   1   0       40.93       27.36      6.99 o 
   9   1   0      603.69      578.34     33.26 o 
  10   1   0     2603.87     2416.51     64.56 o 
  11   1   0     2564.43     2552.13     72.33 o 
  12   1   0       95.54       30.03     18.79 o 
  13   1   0      109.32       60.51     34.28 o 
   2   2   0     8557.44     9204.92     41.33 o 
   3   2   0      986.09      843.92     12.56 o 
   4   2   0    30854.51    30706.42    244.21 o 
   5   2   0     5905.88     5860.59     71.75 o 
   6   2   0      698.50      700.01     16.78 o 
   7   2   0     3552.03     3688.85     48.95 o 
   8   2   0     4426.08     4281.84     47.43 o 
   9   2   0     1568.57     1497.36     33.66 o 
  10   2   0       80.46       21.00     25.42 o 
  11   2   0       35.12       16.47     20.58 o 
  12   2   0      992.32      938.38     73.20 o 
  13   2   0      551.53      572.86     80.73 o 
   1   3   0     3773.46     3609.17     24.62 o 
   2   3   0      989.42      972.62     13.97 o 
   3   3   0     6789.54     6189.48     37.95 o 
   4   3   0     2265.80     2171.05     23.64 o 
   5   3   0       35.49       32.82      5.84 o 
   6   3   0     5060.30     5022.17     60.27 o 
   7   3   0      790.29      779.40     16.25 o 
   8   3   0      884.02      883.62     18.38 o 
   9   3   0      305.93      260.92     19.77 o 
  10   3   0     4345.13     4209.16    103.35 o 
  11   3   0      251.86      263.46     42.22 o 
  12   3   0      644.97      575.12     64.20 o 
  13   3   0        8.40        1.25     23.67 o 
   0   4   0       78.08       60.82      9.79 o 
   1   4   0     8309.88     8641.09     49.73 o 
   2   4   0     9181.99     8740.87     50.56 o 
   3   4   0     4231.54     3749.92     26.22 o 
   4   4   0     3355.08     3392.23     43.66 o 
   5   4   0     7364.22     7300.91    109.81 o 
   6   4   0     3983.48     4020.00     49.76 o 
   7   4   0      764.90      746.98     24.80 o 
   8   4   0      245.25      212.71     16.52 o 
   9   4   0     1375.54     1439.93     29.30 o 
  10   4   0     1382.60     1228.51     79.13 o 
  11   4   0      192.36      249.80     54.78 o 
  12   4   0       33.84        1.52     26.60 o 
  13   4   0     1710.09     1537.94    103.28 o 
   1   5   0    22102.99    23338.52    100.77 o 
   2   5   0      392.76      290.62     10.47 o 
   3   5   0     9206.64     8785.63     50.93 o 
   4   5   0      182.36      128.18      7.77 o 
   5   5   0      243.52      271.78     11.61 o 
   6   5   0      215.28      350.13     31.99 o 
   7   5   0     1700.49     1587.38     48.17 o 
   8   5   0      118.98      123.28     10.79 o 
   9   5   0      792.74      806.57     24.15 o 
  10   5   0     1718.94     1727.75     59.62 o 
  11   5   0     1661.98     1631.04     92.94 o 
  12   5   0      705.14      736.45     72.19 o 
  13   5   0       59.04       -1.28     22.73 o 
   0   6   0    37488.87    38881.30    170.51 o 
   1   6   0     2295.43     2366.05     23.53 o 
   2   6   0     2154.86     1970.90     22.42 o 
   3   6   0      609.09      463.42     11.54 o 
   4   6   0     2336.66     1783.79     34.60 o 
   5   6   0       15.88       34.33      6.16 o 
   6   6   0        1.41        9.35      5.62 o 
   7   6   0        5.08        7.61      7.86 o 
   8   6   0     3465.81     3632.73     46.85 o 
   9   6   0       18.95       11.47     14.80 o 
  10   6   0       51.28       30.60     41.41 o 
  11   6   0      259.32      285.63     54.52 o 
  12   6   0     2269.93     2121.45    107.10 o 
  13   6   0       66.60       -8.39     26.05 o 
   1   7   0    12681.97    13636.58     72.00 o 
   2   7   0     4784.83     5389.65     47.17 o 
   3   7   0    15113.31    15356.45    132.69 o 
   4   7   0     3322.87     3671.61     49.20 o 
   5   7   0     9112.57     9148.26    103.78 o 
   6   7   0     2677.43     2739.89     51.82 o 
   7   7   0     7339.12     7432.89     64.41 o 
   8   7   0      393.22      442.63     26.12 o 
   9   7   0     1021.78      872.72     34.81 o 
  10   7   0     1397.12     1349.50     90.04 o 
  11   7   0     2839.09     2938.00    119.79 o 
  12   7   0        0.32       -6.12     28.32 o 
  13   7   0      199.87      127.21     56.52 o 
   0   8   0     2613.35     2518.48     48.38 o 
   1   8   0     5644.86     5969.38     67.82 o 
   2   8   0      227.58      191.73     15.71 o 
   3   8   0     6107.18     6791.79     67.81 o 
   4   8   0    16098.57    15288.44    110.92 o 
   5   8   0     5851.11     5858.14     82.53 o 
   6   8   0     1326.22     1270.15     19.48 o 
   7   8   0     2887.24     3105.71     92.53 o 
   8   8   0     3781.82     3591.72     52.60 o 
   9   8   0     1730.59     1829.74     51.54 o 
  10   8   0     1471.69     1463.42     90.81 o 
  11   8   0     1205.65     1100.07     83.48 o 
  12   8   0      541.66      493.01     67.70 o 
  13   8   0      207.94      240.88     58.19 o 
   1   9   0     1168.27     1077.88     23.75 o 
   2   9   0    16441.43    18179.74    129.51 o 
   3   9   0     4163.44     3981.28     50.87 o 
   4   9   0        0.32       50.79     22.68 o 
   5   9   0      323.70      303.07     20.94 o 
   6   9   0    15816.00    17035.20    166.53 o 
   7   9   0      206.49      191.42     10.11 o 
   8   9   0      456.79      457.21     27.44 o 
   9   9   0     1482.64     1451.16     42.60 o 
  10   9   0     5889.04     6073.59    180.73 o 
  11   9   0      937.49      860.05     77.50 o 
  12   9   0      564.42      575.55     86.15 o 
   1  10   0     5550.41     5273.02     66.51 o 
   2  10   0     4005.30     4096.53     54.42 o 
   3  10   0     2392.54     2618.23     63.82 o 
   4  10   0     1301.53     1434.13     58.91 o 
   5  10   0    10037.64    10238.05    152.60 o 
   6  10   0       18.19       33.23     21.08 o 
   7  10   0     2033.16     1989.69     51.16 o 
   8  10   0      169.01      126.69     29.61 o 
   9  10   0     4552.33     4611.32     69.32 o 
  10  10   0      658.41      487.43     66.65 o 
  11  10   0     1222.71     1184.62     95.79 o 
  12  10   0        3.87        4.49     30.15 o 
   1  11   0       99.32       98.27     15.28 o 
   2  11   0     5152.49     4819.20     67.92 o 
   3  11   0      494.54      440.39     47.45 o 
   4  11   0     1751.55     1633.48     35.50 o 
   5  11   0       15.32       55.46     19.20 o 
   6  11   0     2313.37     2440.77     70.64 o 
   7  11   0      820.88      808.70     37.77 o 
   8  11   0      374.01      308.00     28.90 o 
   9  11   0       16.27        5.19      9.82 o 
  10  11   0     1562.42     1608.77     97.42 o 
  11  11   0     2023.05     2037.42    112.40 o 
  12  11   0      284.52      323.40     60.15 o 
   0  12   0     9153.67     9350.73    214.89 o 
   1  12   0     1339.19     1257.16     48.95 o 
   2  12   0     3422.38     3484.41     57.42 o 
   3  12   0     1441.23     1503.12     34.03 o 
   4  12   0     4883.20     4822.08     60.12 o 
   5  12   0      249.32      298.25     32.48 o 
   6  12   0     1392.24     1376.27     46.50 o 
   7  12   0       28.65       37.66     16.23 o 
   8  12   0      361.89      439.64     32.50 o 
   9  12   0      499.98      423.73     35.58 o 
  10  12   0       19.76       63.80     44.09 o 
  11  12   0        2.11       58.06     44.38 o 
  12  12   0      910.77     1042.20    100.47 o 
   1  13   0     1543.11     1459.58     56.95 o 
   2  13   0      147.80       93.13     17.47 o 
   3  13   0      205.13      240.03     22.71 o 
   4  13   0     1033.33      877.05     36.46 o 
   5  13   0     2514.15     2251.90    164.82 o 
   6  13   0      748.69      671.12     37.42 o 
   7  13   0     4903.91     5099.75    104.33 o 
   8  13   0        0.79       28.65     25.07 o 
   9  13   0       46.93       30.03     15.92 o 
  10  13   0      435.69      415.01     66.12 o 
  11  13   0     1497.96     1547.45    118.18 o 
   0  14   0     1072.01     1079.98     74.37 o 
   1  14   0     1331.43     1513.52     57.07 o 
   2  14   0      483.27      503.88     33.22 o 
   3  14   0     6145.17     6281.38     91.78 o 
   4  14   0      983.00     1004.92     28.99 o 
   5  14   0     4195.61     4135.47     73.65 o 
   6  14   0        8.30       22.96     18.45 o 
   7  14   0     1651.59     1658.00     53.40 o 
   8  14   0     1379.94     1242.70     47.57 o 
   9  14   0     1381.12     1554.33     53.45 o 
  10  14   0      172.36      176.66     55.36 o 
  11  14   0      426.18      427.59     72.64 o 
   1  15   0       87.11      106.79     32.56 o 
   2  15   0     1999.16     1956.32     62.93 o 
   3  15   0      794.12      788.54     39.52 o 
   4  15   0      250.50      267.36     20.65 o 
   5  15   0     1015.26      917.92     46.06 o 
   6  15   0     2919.98     2882.50     76.50 o 
   7  15   0       42.09       31.48     19.26 o 
   8  15   0       68.82       58.52     18.62 o 
   9  15   0        1.15       14.61     14.92 o 
  10  15   0     1614.68     1487.62    127.87 o 
   0  16   0      309.06      367.05     48.97 o 
   1  16   0     8732.47     8881.32    148.70 o 
   2  16   0      621.55      605.10     34.96 o 
   3  16   0     3065.14     2928.71     50.89 o 
   4  16   0       70.68       62.74     20.06 o 
   5  16   0     2198.73     2278.44     63.73 o 
   6  16   0       38.69       46.57     22.67 o 
   7  16   0     1206.19     1226.61     67.93 o 
   8  16   0       10.47       16.38     15.28 o 
   9  16   0     1768.64     1877.40     63.18 o 
  10  16   0       97.91      220.99     67.20 o 
   1  17   0      367.80      287.92     32.42 o 
   2  17   0     5587.37     5789.49     77.09 o 
   3  17   0     2501.69     2478.87     78.69 o 
   4  17   0      405.79      352.98     33.63 o 
   5  17   0       13.79        2.63     17.80 o 
   6  17   0     3655.94     3664.55     81.48 o 
   7  17   0      296.32      318.92     37.58 o 
   8  17   0        5.89        9.66     17.96 o 
   9  17   0      723.32      669.85     51.38 o 
   0  18   0     2324.03     2498.18    120.70 o 
   1  18   0      390.80      467.10     56.80 o 
   2  18   0       91.34      114.52     21.57 o 
   3  18   0     3146.31     3016.92     72.99 o 
   4  18   0     3415.27     3482.15     79.94 o 
   5  18   0      680.75      654.63     43.58 o 
   6  18   0      168.32      115.90     27.64 o 
   7  18   0      263.12      213.23     29.32 o 
   8  18   0     1421.58     1507.95     74.67 o 
   9  18   0      677.48      669.91     72.18 o 
   1  19   0     1162.81     1024.37     57.57 o 
   2  19   0      957.75      917.84     40.32 o 
   3  19   0      854.56      800.65     58.06 o 
   4  19   0       30.66       17.72     22.14 o 
   5  19   0      907.85      922.95     50.89 o 
   6  19   0      146.49      161.95     32.97 o 
   7  19   0     2690.12     2823.05    129.41 o 
   8  19   0        0.48       22.40     16.96 o 
   0  20   0     1995.07     2102.63     86.66 o 
   1  20   0        0.49       16.30     17.17 o 
   2  20   0        2.19        7.88     19.06 o 
   3  20   0      130.41      118.95     30.41 o 
   4  20   0     1966.16     1991.62     82.34 o 
   5  20   0      123.32      146.95     46.47 o 
   6  20   0       31.56       28.58     33.27 o 
   7  20   0        1.52       15.80     25.29 o 
   8  20   0      875.00      954.71     58.47 o 
   1  21   0      127.25      127.09     20.16 o 
   2  21   0     1012.41      868.03     89.06 o 
   3  21   0      192.51      140.77     34.05 o 
   4  21   0        7.58      -12.12     18.37 o 
   5  21   0       39.39       23.19     23.98 o 
   6  21   0     1374.47     1299.27     62.44 o 
   7  21   0       59.96       55.90     21.49 o 
   0  22   0      294.21      182.67     39.20 o 
   1  22   0      874.42      873.63     53.16 o 
   2  22   0       11.15       27.42     14.84 o 
   3  22   0      463.53      515.15     63.40 o 
   4  22   0      199.16      125.51     31.19 o 
   5  22   0      434.80      387.23     45.33 o 
   6  22   0        3.10       19.90     18.53 o 
   1  23   0      829.20      883.30     83.32 o 
   2  23   0     1147.96     1106.29     89.14 o 
   3  23   0      525.53      526.69     54.75 o 
   4  23   0        8.52       41.24     30.19 o 
   5  23   0      196.83      143.72     29.61 o 
   0  24   0     2376.12     2521.37    174.35 o 
   1  24   0        4.50       22.69     14.28 o 
   2  24   0        6.29       18.49     23.93 o 
   3  24   0      352.57      286.20     42.20 o 
 -11   0   1      562.22      515.05     51.85 o 
  -9   0   1    16896.37    17494.68    433.42 o 
  -7   0   1     1776.17     1923.21    103.80 o 
  -5   0   1    36268.25    35106.97    650.41 o 
  -3   0   1     2275.72     2396.95     54.60 o 
   3   0   1    83607.68    79246.74    631.26 o 
   5   0   1     7710.25     7460.08     64.83 o 
   7   0   1     7869.54     8667.79    109.20 o 
   9   0   1    12445.41    12358.22    180.42 o 
  11   0   1     4651.24     4780.49    132.61 o 
 -12   1   1     4469.02     4468.92     88.84 o 
 -11   1   1     2909.64     2581.07    159.93 o 
 -10   1   1     3209.05     3169.33    102.00 o 
  -9   1   1      253.80      233.37     45.39 o 
  -8   1   1     1638.30     1610.51     43.21 o 
  -7   1   1     5278.98     4981.17    126.83 o 
  -6   1   1    10501.61    10363.07     95.39 o 
  -5   1   1      307.59      255.44     10.68 o 
  -4   1   1     9369.65     8901.89     57.20 o 
  -3   1   1     4040.22     3787.53     28.06 o 
  -2   1   1     9941.93     9615.49     37.71 o 
   1   1   1    11603.45    11518.06    152.22 o 
   2   1   1     9128.16     8872.09     66.17 o 
   3   1   1     1006.76      941.53     15.29 o 
   4   1   1     8952.28     9122.99     54.03 o 
   5   1   1     2241.91     2088.54     29.43 o 
   6   1   1    11097.29    11135.72     71.15 o 
   7   1   1     1602.22     1481.62     23.86 o 
   8   1   1     1775.51     1936.76     32.79 o 
   9   1   1      121.78      169.23     13.93 o 
  10   1   1     4739.24     4744.07    116.05 o 
  11   1   1      380.02      294.55     34.23 o 
  12   1   1      516.28      372.11     62.68 o 
  13   1   1      301.31      243.82     55.25 o 
 -13   2   1      714.57      674.33     84.33 o 
 -12   2   1      130.67      118.25     48.03 o 
 -11   2   1     1891.59     1756.73     57.73 o 
 -10   2   1     6355.59     6405.00     64.67 o 
  -9   2   1      615.43      665.14     26.96 o 
  -8   2   1     1239.76     1113.71     48.46 o 
  -7   2   1       47.12       17.40      5.69 o 
  -6   2   1    11361.08    10685.01    220.37 o 
  -5   2   1    16229.72    15993.39    225.91 o 
  -4   2   1     8101.27     7819.11     74.89 o 
  -3   2   1      105.95      118.76      8.35 o 
  -2   2   1     7419.67     7689.97     29.88 o 
  -1   2   1    13149.54    13114.59     77.25 o 
   1   2   1    16665.33    17159.02     53.32 o 
   2   2   1      610.26      711.89     11.70 o 
   3   2   1    16570.40    17054.55     64.34 o 
   4   2   1    21114.63    21191.98    104.35 o 
   5   2   1      260.80      297.04      8.87 o 
   6   2   1      335.25      338.91     11.53 o 
   7   2   1     8756.21     8978.70     91.20 o 
   8   2   1     2620.57     2709.43     43.38 o 
   9   2   1        3.99       17.45     16.34 o 
  10   2   1      665.09      519.85     39.51 o 
  11   2   1     4230.38     4204.30    194.80 o 
  12   2   1     1337.13     1169.31    148.79 o 
 -13   3   1      112.02       54.87     27.02 o 
 -12   3   1       54.60       -6.84     22.98 o 
 -11   3   1     2486.99     2433.11     65.26 o 
 -10   3   1      243.12      234.82     22.61 o 
  -9   3   1       54.37       41.95     10.19 o 
  -8   3   1        4.15        1.40      7.65 o 
  -7   3   1     7755.61     8037.86    135.85 o 
  -6   3   1      682.76      656.24     20.08 o 
  -5   3   1     4087.48     3509.99     37.40 o 
  -4   3   1     5716.42     5571.91     43.10 o 
  -3   3   1    10049.95     9499.15     46.37 o 
  -2   3   1        9.69       60.92     10.66 o 
  -1   3   1    21710.72    22196.70     91.13 o 
   0   3   1     3860.63     3805.87     23.34 o 
   1   3   1       79.77       31.77      5.73 o 
   2   3   1     9505.55    10207.29     50.68 o 
   3   3   1      341.48      382.04     10.39 o 
   4   3   1       64.97       70.01      6.98 o 
   5   3   1    21932.10    22499.78    115.34 o 
   6   3   1      895.22      649.79     19.03 o 
   7   3   1      233.04      192.25     10.24 o 
   8   3   1       36.21       29.73      8.00 o 
   9   3   1     2208.50     2231.96     47.19 o 
  10   3   1      644.71      651.27     41.46 o 
  11   3   1     2157.48     2357.93     64.57 o 
  12   3   1        1.34      -11.43     24.97 o 
  13   3   1      122.40       55.95     27.69 o 
 -13   4   1      306.40      332.61     58.62 o 
 -12   4   1        9.98       19.57     24.72 o 
 -11   4   1        0.33       36.87     41.53 o 
 -10   4   1     2597.93     2397.37     41.48 o 
  -9   4   1       76.66       44.94     16.57 o 
  -8   4   1     1534.08     1517.70     55.50 o 
  -7   4   1       77.56       82.25      9.75 o 
  -6   4   1      176.98      170.10     10.20 o 
  -5   4   1     1242.96     1146.54     28.69 o 
  -4   4   1     3116.89     2548.00     27.92 o 
  -3   4   1      756.04      717.60     26.42 o 
  -2   4   1     1687.24     1428.76     20.81 o 
  -1   4   1       16.14      153.81     11.53 o 
   0   4   1     6391.78     5829.72     44.80 o 
   1   4   1    16703.26    17090.38    113.10 o 
   2   4   1      348.80      299.78     19.66 o 
   3   4   1     2031.34     1912.23     22.90 o 
   4   4   1    13630.48    13541.40     78.00 o 
   5   4   1     1315.59     1505.17     28.21 o 
   6   4   1      966.31      994.10     26.65 o 
   7   4   1      171.80      182.85     11.73 o 
   8   4   1     2196.76     2341.23     42.31 o 
   9   4   1      108.36      138.42     32.68 o 
  10   4   1      235.06      167.33     29.62 o 
  11   4   1      363.73      355.15     56.21 o 
  12   4   1     1251.77     1079.32    206.80 o 
  13   4   1      495.86      404.68     65.40 o 
 -13   5   1      690.96      648.99     68.87 o 
 -12   5   1     1152.55     1171.08     83.71 o 
 -11   5   1      853.95      832.43     77.01 o 
 -10   5   1      775.27      722.61     25.20 o 
  -9   5   1      629.46      649.44     22.79 o 
  -8   5   1     1619.32     1493.66     39.64 o 
  -7   5   1     3083.13     3000.04     44.35 o 
  -6   5   1     6124.95     6066.19     57.82 o 
  -5   5   1      388.69      317.84     10.54 o 
  -4   5   1     1003.63      818.37     23.57 o 
  -3   5   1      188.50      181.15     12.37 o 
  -2   5   1       69.27       98.77     11.84 o 
  -1   5   1    11035.32    10601.04     52.16 o 
   0   5   1     2636.42     2649.01     24.11 o 
   1   5   1    34446.89    32261.69    128.82 o 
   2   5   1     4191.70     3844.27     27.78 o 
   3   5   1      673.87      464.19     12.10 o 
   4   5   1     4294.85     4818.84     52.06 o 
   5   5   1      463.10      593.45     15.62 o 
   6   5   1     9659.33     9979.05    100.30 o 
   7   5   1      827.01      713.12     20.85 o 
   8   5   1       62.95       57.90     13.43 o 
   9   5   1      219.94      169.96     14.30 o 
  10   5   1     3320.90     3209.68     98.90 o 
  11   5   1      134.71      134.89     49.28 o 
  12   5   1       98.41      151.12     55.11 o 
  13   5   1      427.84      527.85     73.88 o 
 -13   6   1     1117.92     1059.07     90.19 o 
 -12   6   1        6.39      -19.77     26.03 o 
 -11   6   1       45.77       55.44     38.85 o 
 -10   6   1        0.07       11.00     13.36 o 
  -9   6   1     4974.79     5249.14    112.45 o 
  -8   6   1       66.77       52.17     10.13 o 
  -7   6   1       56.33       75.12     22.75 o 
  -6   6   1       60.48       61.42     16.91 o 
  -5   6   1     7975.76     7878.52     87.27 o 
  -4   6   1        1.44       44.51     17.39 o 
  -3   6   1      357.61      342.62     16.67 o 
  -2   6   1     1141.35     1059.45     23.50 o 
  -1   6   1     3986.09     3363.70     28.36 o 
   0   6   1     2357.54     2730.44     27.70 o 
   1   6   1        0.60        0.96      4.80 o 
   2   6   1        4.16        5.53      4.30 o 
   3   6   1    17636.29    18278.15    105.78 o 
   4   6   1     1294.92     1231.04     24.03 o 
   5   6   1      941.90      750.04     20.33 o 
   6   6   1      643.96      608.64     21.24 o 
   7   6   1     2721.98     2512.06     49.17 o 
   8   6   1       68.16      114.61     32.54 o 
   9   6   1      921.02      913.62     24.52 o 
  10   6   1      379.99      360.79     62.58 o 
  11   6   1     1413.56     1344.10     89.42 o 
  12   6   1       24.88      -13.24     26.49 o 
  13   6   1      108.46      146.76     48.03 o 
 -13   7   1      103.47       76.82     38.66 o 
 -12   7   1     1839.42     1886.89    104.05 o 
 -11   7   1     1371.11     1173.84     83.94 o 
 -10   7   1     3040.85     3039.73     56.61 o 
  -9   7   1      182.88      184.43     51.51 o 
  -8   7   1     2483.28     2331.00     50.53 o 
  -7   7   1     4061.13     4255.99     91.60 o 
  -6   7   1     6781.61     6703.79    200.94 o 
  -5   7   1     1041.36     1049.63     45.83 o 
  -4   7   1     7573.60     7925.27     87.21 o 
  -3   7   1     1876.32     2211.42     52.16 o 
  -2   7   1     7629.16     7187.76     56.58 o 
  -1   7   1      127.57       78.60      8.95 o 
   0   7   1    31637.56    31654.78    198.93 o 
   1   7   1     3934.56     3980.80     40.30 o 
   2   7   1    17538.01    17251.07    102.25 o 
   3   7   1     1580.45     1695.35     25.63 o 
   4   7   1      437.58      421.13     13.36 o 
   5   7   1     1833.91     1930.63     41.09 o 
   6   7   1     5691.80     5467.95     65.09 o 
   7   7   1       34.47       18.50      7.78 o 
   8   7   1      892.35      815.20     24.32 o 
   9   7   1      670.79      609.45     21.64 o 
  10   7   1     5588.41     5859.04    169.96 o 
  11   7   1       26.94       12.74     20.39 o 
  12   7   1       37.33       37.36     27.93 o 
 -13   8   1     1532.14     1501.82    108.75 o 
 -12   8   1     1386.06     1357.26     97.38 o 
 -11   8   1        9.44      -25.30     27.51 o 
 -10   8   1      867.13      756.56     39.86 o 
  -9   8   1     1273.37     1198.85     54.29 o 
  -8   8   1     2107.69     2286.17     70.50 o 
  -7   8   1       65.38       33.04     36.95 o 
  -6   8   1     3784.34     3850.30     79.34 o 
  -5   8   1     4604.75     4466.06     92.30 o 
  -4   8   1     7055.19     7472.30    114.24 o 
  -3   8   1        8.59       -5.41     12.18 o 
  -2   8   1     3406.64     3131.14     73.90 o 
  -1   8   1    42179.72    42869.98    222.81 o 
   0   8   1    19937.29    20518.41    118.18 o 
   1   8   1     1189.12      934.49     19.63 o 
   2   8   1     4826.65     5318.24     73.70 o 
   3   8   1     7053.25     6831.94     60.95 o 
   4   8   1     5549.51     5546.16     84.28 o 
   5   8   1      993.97      999.70     28.35 o 
   6   8   1     1854.05     1900.80     66.21 o 
   7   8   1     3526.03     3427.46     50.91 o 
   8   8   1     2945.78     2949.98     47.96 o 
   9   8   1     1077.14     1035.24     33.59 o 
  10   8   1      495.37      423.52     62.00 o 
  11   8   1      986.48      794.33     79.70 o 
  12   8   1     1062.13     1206.24     98.81 o 
 -12   9   1       10.42        3.32     29.00 o 
 -11   9   1     3968.94     4045.18    148.72 o 
 -10   9   1       97.65      168.37     26.53 o 
  -9   9   1        3.18       13.79     13.39 o 
  -8   9   1      528.23      594.47     31.34 o 
  -7   9   1     9808.52     9980.65    167.30 o 
  -6   9   1     3110.34     3174.59     62.74 o 
  -5   9   1        0.10       15.36     27.06 o 
  -4   9   1      501.24      523.02     40.53 o 
  -3   9   1    26632.12    27586.65    182.25 o 
  -2   9   1     3866.46     3866.94     49.58 o 
  -1   9   1     5329.25     5555.36     98.48 o 
   0   9   1      300.04      194.25     19.91 o 
   1   9   1    15203.85    15692.24    103.03 o 
   2   9   1     3282.18     3016.40     44.62 o 
   3   9   1     1070.26     1101.11     28.65 o 
   4   9   1      475.60      491.38     23.24 o 
   5   9   1    10738.48    11375.64    119.29 o 
   6   9   1     1983.49     1918.74     41.68 o 
   7   9   1     1197.28     1118.61     28.16 o 
   8   9   1      140.14      110.54     20.31 o 
   9   9   1     5206.17     5482.43    101.29 o 
  10   9   1       91.96       66.20     42.18 o 
  11   9   1     2022.71     1919.56    102.03 o 
  12   9   1      138.91      121.71     51.46 o 
 -12  10   1      261.22      278.02     69.10 o 
 -11  10   1       19.69       58.87     49.26 o 
 -10  10   1     2498.95     2528.89     60.46 o 
  -9  10   1      607.96      594.03     43.51 o 
  -8  10   1     4623.36     4690.74     76.82 o 
  -7  10   1      171.75      216.76     29.75 o 
  -6  10   1     1982.27     1909.42     59.67 o 
  -5  10   1        5.00      122.17     36.46 o 
  -4  10   1     5010.13     5177.79     98.54 o 
  -3  10   1       31.60       25.60     15.71 o 
  -2  10   1     3322.78     3140.39     46.57 o 
  -1  10   1     2321.01     2977.54     87.17 o 
   0  10   1    31617.75    33343.61    217.97 o 
   1  10   1     3858.50     4286.27     62.86 o 
   2  10   1     3335.70     3099.63     46.22 o 
   3  10   1     3322.38     3236.29     49.06 o 
   4  10   1    17544.50    18253.68    227.26 o 
   5  10   1      708.21      695.53     21.75 o 
   6  10   1      291.24      263.72     25.03 o 
   7  10   1       86.60       89.95     14.77 o 
   8  10   1     1595.58     1648.28     50.93 o 
   9  10   1      413.78      342.28     28.31 o 
  10  10   1      347.27      414.02     62.99 o 
  11  10   1      108.59       68.89     47.90 o 
  12  10   1     1481.19     1668.13    112.03 o 
 -12  11   1      720.47      689.17     78.51 o 
 -11  11   1     1389.07     1531.50    107.64 o 
 -10  11   1      123.96       53.18     21.11 o 
  -9  11   1        9.14        7.28     12.40 o 
  -8  11   1      492.93      540.77     34.03 o 
  -7  11   1     6283.56     6294.47     90.86 o 
  -6  11   1     1595.85     1693.92     63.30 o 
  -5  11   1     1016.87     1021.76     57.20 o 
  -4  11   1      111.14      128.90     22.80 o 
  -3  11   1     4558.65     4686.65     64.64 o 
  -2  11   1        1.34       17.06     18.88 o 
  -1  11   1     1856.65     1986.33     42.34 o 
   0  11   1     5586.06     5602.50     59.01 o 
   1  11   1     7710.98     7630.54     90.48 o 
   2  11   1     1271.62     1377.56     41.30 o 
   3  11   1      470.18      410.22     18.71 o 
   4  11   1      240.11      217.04     21.11 o 
   5  11   1     6971.80     6846.11     79.81 o 
   6  11   1     2395.15     2334.02     54.44 o 
   7  11   1     2119.22     2079.57     56.32 o 
   8  11   1      410.04      356.56     30.09 o 
   9  11   1     1509.19     1488.76     48.05 o 
  10  11   1      601.12      609.01     72.38 o 
  11  11   1       65.23      156.60     59.22 o 
  12  11   1        9.81       30.63     33.50 o 
 -12  12   1       17.42      -31.28     31.28 o 
 -11  12   1      572.79      509.47     75.95 o 
 -10  12   1       98.15      139.14     24.58 o 
  -9  12   1      751.18      775.37     37.98 o 
  -8  12   1       71.68       53.56     17.79 o 
  -7  12   1       90.65       77.95     23.79 o 
  -6  12   1      383.17      386.80     35.45 o 
  -5  12   1     7883.70     8553.22    142.03 o 
  -4  12   1      673.27      664.25     18.08 o 
  -3  12   1      782.94      748.64     20.79 o 
  -2  12   1      452.07      427.64     18.91 o 
  -1  12   1     4669.04     4569.06     81.80 o 
   0  12   1      236.59      240.57     24.40 o 
   1  12   1      547.11      547.68     36.62 o 
   2  12   1      305.25      318.34     22.24 o 
   3  12   1     7710.92     8231.60    124.27 o 
   4  12   1        2.96       30.21     18.03 o 
   5  12   1     3549.77     3375.44     48.47 o 
   6  12   1       17.15        4.14      7.70 o 
   7  12   1     2771.28     2850.59     63.83 o 
   8  12   1       96.56      143.75     26.01 o 
   9  12   1      912.73      857.92     38.63 o 
  10  12   1       71.78       55.12     46.07 o 
  11  12   1      521.97      569.66     78.44 o 
 -11  13   1      468.15      439.46     64.83 o 
 -10  13   1     1385.87     1383.26     50.21 o 
  -9  13   1       45.71       26.66     16.82 o 
  -8  13   1      528.89      563.18     54.87 o 
  -7  13   1     1879.46     1950.70     74.96 o 
  -6  13   1       12.42       28.79     20.47 o 
  -5  13   1        0.29       36.53     21.05 o 
  -4  13   1     2515.83     2485.42     49.25 o 
  -3  13   1      167.17      203.84     15.52 o 
  -2  13   1     1718.75     1475.05     41.45 o 
  -1  13   1      425.30      468.67     31.16 o 
   0  13   1      651.22      703.66     36.34 o 
   1  13   1     3570.30     3632.34     78.33 o 
   2  13   1     1574.69     1592.75     44.79 o 
   3  13   1      709.46      781.94     22.38 o 
   4  13   1        0.82        5.69      9.34 o 
   5  13   1     1934.39     2113.33     45.05 o 
   6  13   1      181.87      205.39     27.57 o 
   7  13   1       63.93       52.06     21.82 o 
   8  13   1        0.30       20.60     23.84 o 
   9  13   1        5.38        9.13     20.12 o 
  10  13   1     2120.37     2316.63    122.39 o 
  11  13   1       22.58       36.59     30.93 o 
 -11  14   1      424.35      472.46     72.30 o 
 -10  14   1        1.02       -5.32     13.01 o 
  -9  14   1      467.76      545.59     37.47 o 
  -8  14   1       96.26       94.31     27.06 o 
  -7  14   1      603.09      548.49     37.06 o 
  -6  14   1     2952.14     2962.07     68.04 o 
  -5  14   1      870.91      837.45     40.19 o 
  -4  14   1     4718.47     4712.16     77.10 o 
  -3  14   1      185.79      194.90     24.11 o 
  -2  14   1      401.60      361.19     34.76 o 
  -1  14   1     3128.01     3047.12     74.29 o 
   0  14   1     8432.72     8983.44    108.88 o 
   1  14   1      833.88      775.18     33.81 o 
   2  14   1       61.71       30.41     13.42 o 
   3  14   1       14.53       26.08     12.22 o 
   4  14   1      925.99      865.52     33.81 o 
   5  14   1       95.22       67.12     15.22 o 
   6  14   1      167.34      177.42     43.40 o 
   7  14   1     1978.27     2032.71     56.89 o 
   8  14   1     1519.44     1579.98     51.76 o 
   9  14   1      521.38      608.22     45.43 o 
  10  14   1        1.70        6.16     30.63 o 
 -11  15   1     2363.37     2650.41    149.62 o 
 -10  15   1      156.82      143.80     36.30 o 
  -9  15   1        9.52       47.85     25.52 o 
  -8  15   1     1562.86     1551.33     54.86 o 
  -7  15   1     2812.72     2895.92     68.47 o 
  -6  15   1      167.10      174.47     30.99 o 
  -5  15   1      121.51      144.80     61.35 o 
  -4  15   1        8.80       -4.33      7.67 o 
  -3  15   1    10398.67    11349.84    123.96 o 
  -2  15   1     1111.18      998.62     44.09 o 
  -1  15   1      469.24      462.14     40.66 o 
   0  15   1      131.33      162.90     21.17 o 
   1  15   1     4193.63     4323.67     86.51 o 
   2  15   1     2422.82     2463.03     61.10 o 
   3  15   1      699.44      652.42     29.26 o 
   4  15   1      295.87      264.58     34.09 o 
   5  15   1     2340.60     2205.15     59.46 o 
   6  15   1      973.80      929.13     40.63 o 
   7  15   1       11.69       12.07     16.44 o 
   8  15   1      321.71      310.57     36.23 o 
   9  15   1     2990.47     3019.51     86.74 o 
  10  15   1       61.47       58.98     57.49 o 
 -10  16   1     1237.74     1369.04    126.53 o 
  -9  16   1       71.20      101.84     21.24 o 
  -8  16   1     4070.77     4064.04    107.01 o 
  -7  16   1       68.44       59.11     22.74 o 
  -6  16   1      712.74      678.35     41.25 o 
  -5  16   1       13.40       32.05     22.77 o 
  -4  16   1     4096.31     3926.04     95.15 o 
  -3  16   1      151.97      103.73     20.41 o 
  -2  16   1     1830.42     1685.27     63.43 o 
  -1  16   1     2304.23     2516.85     73.05 o 
   0  16   1     6277.42     6383.72     99.41 o 
   1  16   1        0.07        6.39      5.83 o 
   2  16   1     2185.27     2154.22     47.06 o 
   3  16   1       52.06       24.68     13.37 o 
   4  16   1     8368.82     8862.98    123.67 o 
   5  16   1      220.49      245.42     30.68 o 
   6  16   1      208.66      182.73     31.13 o 
   7  16   1       39.27       39.95     21.21 o 
   8  16   1     2954.28     3054.47     69.95 o 
   9  16   1       28.33       15.16     23.19 o 
  10  16   1      214.59      271.09     67.28 o 
 -10  17   1      209.72      116.55     52.14 o 
  -9  17   1       12.70       40.53     35.27 o 
  -8  17   1      354.43      394.85     34.23 o 
  -7  17   1     3288.08     3676.86     82.77 o 
  -6  17   1     1449.12     1374.25     54.51 o 
  -5  17   1      484.55      504.47     41.46 o 
  -4  17   1        1.28       34.29     29.54 o 
  -3  17   1     7122.95     7343.17     84.33 o 
  -2  17   1      472.28      394.52     37.69 o 
  -1  17   1      171.62      168.31     24.98 o 
   0  17   1      310.30      243.06     37.28 o 
   1  17   1     3134.21     3174.34     62.19 o 
   2  17   1      325.19      393.07     30.73 o 
   3  17   1      898.90      844.38     33.29 o 
   4  17   1     1587.68     1409.00     55.30 o 
   5  17   1     3334.68     3414.26     78.13 o 
   6  17   1     1756.20     1755.94     61.09 o 
   7  17   1      967.87      954.82     46.15 o 
   8  17   1      133.20       95.44     30.24 o 
   9  17   1     1541.32     1442.15    116.46 o 
  -9  18   1      854.67      893.89     51.73 o 
  -8  18   1      500.00      494.89     43.31 o 
  -7  18   1        9.98        1.80     17.09 o 
  -6  18   1      732.18      861.99     49.01 o 
  -5  18   1     2096.15     2145.49     91.99 o 
  -4  18   1      853.61      868.47     59.46 o 
  -3  18   1       96.51       89.19     31.12 o 
  -2  18   1      545.11      565.36     50.38 o 
  -1  18   1     1555.96     1659.68     72.85 o 
   0  18   1     2069.07     2145.77     61.56 o 
   1  18   1      501.34      436.34     29.53 o 
   2  18   1      335.65      306.49     26.19 o 
   3  18   1     2489.24     2660.04     74.76 o 
   4  18   1     1036.91     1004.59     52.53 o 
   5  18   1      749.39      716.13     49.82 o 
   6  18   1      656.67      607.14     44.35 o 
   7  18   1     1689.12     1543.71     56.59 o 
   8  18   1     1199.56     1250.16     59.26 o 
   9  18   1       92.05       71.58     52.11 o 
  -8  19   1     1107.98     1166.53     59.70 o 
  -7  19   1       98.09      102.62     32.09 o 
  -6  19   1      280.92      255.92     38.81 o 
  -5  19   1        0.01        7.49     18.09 o 
  -4  19   1     2430.29     2409.92     88.05 o 
  -3  19   1      587.63      705.57     56.61 o 
  -2  19   1     3074.17     2875.67     63.82 o 
  -1  19   1        1.00       35.64     14.31 o 
   0  19   1      154.25      108.93     21.27 o 
   1  19   1      290.04      308.28     40.15 o 
   2  19   1     1917.83     1923.42     48.70 o 
   3  19   1       27.01       82.85     28.27 o 
   4  19   1      979.17      903.69     49.67 o 
   5  19   1      235.60      247.83     34.27 o 
   6  19   1     1040.58     1059.06     50.56 o 
   7  19   1       39.49       65.24     24.73 o 
   8  19   1      400.73      321.38     37.49 o 
  -8  20   1       22.61       24.80     18.00 o 
  -7  20   1       48.98       42.41     20.37 o 
  -6  20   1      500.93      568.94     51.58 o 
  -5  20   1     1246.70     1334.51     72.56 o 
  -4  20   1      454.70      429.64     44.76 o 
  -3  20   1        3.37       18.93     14.49 o 
  -2  20   1       69.76       86.19     25.98 o 
  -1  20   1     1732.41     1862.19     62.71 o 
   0  20   1      237.96      220.02     29.80 o 
   1  20   1      162.39      170.95     22.91 o 
   2  20   1       98.96       70.11     20.91 o 
   3  20   1      729.89      840.33     47.20 o 
   4  20   1       19.00       14.50     20.21 o 
   5  20   1      542.44      510.78     42.13 o 
   6  20   1      196.55      201.08     36.58 o 
   7  20   1      689.85      743.99     44.86 o 
  -7  21   1      960.18     1019.38    106.32 o 
  -6  21   1       68.57       73.20     39.71 o 
  -5  21   1       51.34       59.50     24.24 o 
  -4  21   1       31.77       39.63     26.31 o 
  -3  21   1     1814.01     1627.95     71.57 o 
  -2  21   1       17.21       29.60     34.19 o 
  -1  21   1      134.74      124.41     29.86 o 
   0  21   1       87.98       65.52     17.48 o 
   1  21   1      735.08      632.99     45.46 o 
   2  21   1      571.08      573.94     67.24 o 
   3  21   1      207.59      295.91     38.17 o 
   4  21   1        3.94       -8.65     17.81 o 
   5  21   1      480.33      453.20     46.06 o 
   6  21   1      132.33      157.75     39.19 o 
   7  21   1      380.10      411.23     68.23 o 
  -6  22   1      725.77      714.18     64.19 o 
  -5  22   1      275.50      255.11     42.04 o 
  -4  22   1      549.62      580.25     57.99 o 
  -3  22   1       26.58       30.05     14.14 o 
  -2  22   1      440.03      442.46     48.73 o 
  -1  22   1      248.24      137.20     28.96 o 
   0  22   1      626.11      627.91     65.32 o 
   1  22   1        3.33       13.30     14.74 o 
   2  22   1      259.26      311.09     47.11 o 
   3  22   1      111.95       81.06     39.04 o 
   4  22   1     1385.77     1489.24     94.97 o 
   5  22   1       22.18       52.21     22.40 o 
   6  22   1        2.61       53.72     26.20 o 
  -5  23   1       40.72       91.17     24.12 o 
  -4  23   1        7.17       18.67     18.64 o 
  -3  23   1      615.71      555.76     50.31 o 
  -2  23   1      133.36      105.32     29.37 o 
  -1  23   1       59.56       48.54     17.19 o 
   0  23   1      467.16      510.79     54.52 o 
   1  23   1      751.73      781.98     73.39 o 
   2  23   1      345.66      371.48     48.70 o 
   3  23   1       95.65       77.01     27.39 o 
   4  23   1      298.76      307.77     39.42 o 
  -3  24   1      135.25       74.54     52.28 o 
  -2  24   1      813.87      890.23     79.04 o 
  -1  24   1     1673.24     1537.27     91.07 o 
   0  24   1      533.74      600.41     87.26 o 
   1  24   1      243.68      225.63     65.35 o 
   2  24   1       10.53       29.40     23.76 o 
   3  24   1     1279.93     1191.06     75.11 o 
 -12   0   2      926.36     1073.17     76.40 o 
 -10   0   2     7752.83     8385.00    111.28 o 
  -8   0   2       67.22       68.27     34.34 o 
  -4   0   2    11000.02    11131.37    178.60 o 
  -2   0   2    28749.95    31183.15    230.37 o 
   0   0   2      120.29      165.71     15.48 o 
   2   0   2    15969.40    15224.57    334.45 o 
   4   0   2    16565.48    16701.75    185.20 o 
   6   0   2    16547.35    17460.15    298.74 o 
   8   0   2     7452.37     7572.13    214.71 o 
  10   0   2     1537.46     1291.11     77.08 o 
  12   0   2      552.35      531.44     65.93 o 
 -12   1   2      676.84      602.00     41.11 o 
 -11   1   2     6773.40     7189.49    103.69 o 
 -10   1   2     1084.38     1008.82     35.11 o 
  -9   1   2       30.19       21.89      8.36 o 
  -8   1   2     1799.05     1938.70     67.70 o 
  -7   1   2    13483.48    13912.42    120.07 o 
  -6   1   2       88.55       91.58      7.75 o 
  -5   1   2     1939.84     1553.03     26.12 o 
  -4   1   2     5636.58     5405.54     38.56 o 
  -3   1   2    53186.91    55734.09    170.87 o 
  -2   1   2     6865.25     7229.96     33.67 o 
  -1   1   2     4993.18     5183.27     24.97 o 
   0   1   2     5482.77     4727.26     30.74 o 
   1   1   2    16562.77    16308.36     64.02 o 
   2   1   2     6564.85     6403.64     40.84 o 
   3   1   2       85.45      189.79     33.62 o 
   4   1   2     9381.98     9600.78    248.87 o 
   5   1   2    16594.66    16461.66    173.77 o 
   6   1   2     1264.30     1248.28     74.35 o 
   7   1   2       82.00      110.59     41.20 o 
   8   1   2      903.12     1086.65     77.33 o 
   9   1   2    11402.03    12100.91    134.28 o 
  10   1   2     2772.93     2706.52     73.34 o 
  11   1   2       31.42       19.29     21.47 o 
  12   1   2        0.61       16.08     16.67 o 
 -13   2   2      867.26      826.53     90.72 o 
 -12   2   2        9.14       13.62     21.30 o 
 -11   2   2     1864.77     1836.09     57.11 o 
 -10   2   2     2458.17     2513.27     43.99 o 
  -9   2   2      562.31      580.55     27.60 o 
  -8   2   2     3991.19     4204.99     55.79 o 
  -7   2   2     2753.24     2566.03     58.28 o 
  -6   2   2     6280.82     6038.40     90.50 o 
  -5   2   2     3513.46     2925.03     38.55 o 
  -4   2   2      702.57      788.90     13.78 o 
  -3   2   2      165.83      213.80     12.09 o 
  -2   2   2       19.71      115.93      8.95 o 
  -1   2   2    37670.05    37879.91    116.87 o 
   0   2   2      333.03      359.61      8.31 o 
   1   2   2     3638.84     3469.15     27.62 o 
   2   2   2    24800.13    24794.93    132.39 o 
   3   2   2    20218.92    20145.36     96.61 o 
   4   2   2     9834.88     9616.88     97.86 o 
   5   2   2     1921.15     1948.50     23.83 o 
   6   2   2     3153.57     3361.50    135.35 o 
   7   2   2     2595.24     2672.86     69.26 o 
   8   2   2      295.83      259.13     29.63 o 
   9   2   2     1466.38     1517.73     55.30 o 
  10   2   2      896.70      900.46     47.28 o 
  11   2   2     2077.13     1957.29    124.22 o 
  12   2   2      494.09      615.31     68.79 o 
  13   2   2      242.65      179.87     42.54 o 
 -13   3   2      148.71       92.64     35.92 o 
 -12   3   2     2216.62     2211.98    102.68 o 
 -11   3   2       36.09       39.45     17.19 o 
 -10   3   2      843.45      769.09     30.54 o 
  -9   3   2      487.03      414.46     21.01 o 
  -8   3   2     3667.40     3776.27     73.24 o 
  -7   3   2      258.87      255.58     17.74 o 
  -6   3   2     2343.15     2620.63     57.27 o 
  -5   3   2      304.26      325.14     12.33 o 
  -4   3   2     8605.70     8681.53     48.86 o 
  -3   3   2    16929.29    17133.12     74.41 o 
  -2   3   2    16558.59    16577.54     88.21 o 
  -1   3   2     5235.20     5348.84     29.55 o 
   0   3   2    47104.50    45257.45    157.20 o 
   1   3   2     1605.89     1637.72     22.73 o 
   2   3   2     7027.49     6363.93     67.57 o 
   3   3   2     1334.90     1255.42     16.52 o 
   4   3   2    11687.07    13271.46    157.77 o 
   5   3   2       55.73       96.61     26.79 o 
   6   3   2     2341.97     2381.61     42.28 o 
   7   3   2      298.59      310.30     11.37 o 
   8   3   2      473.50      530.99     39.28 o 
   9   3   2      360.09      442.81     71.66 o 
  10   3   2      520.14      562.76     44.13 o 
  11   3   2       49.50       17.04     15.82 o 
  12   3   2      338.97      291.17     58.89 o 
  13   3   2       33.00       39.78     26.80 o 
 -13   4   2      370.13      348.94     59.03 o 
 -12   4   2        5.66       37.77     31.53 o 
 -11   4   2     1519.62     1533.78     89.62 o 
 -10   4   2      198.15      197.60     24.01 o 
  -9   4   2       16.43       13.87     13.93 o 
  -8   4   2      996.16      807.35     54.01 o 
  -7   4   2     7228.74     7219.14     94.13 o 
  -6   4   2     5571.67     5723.65     60.01 o 
  -5   4   2     7978.86     7868.66     57.08 o 
  -4   4   2       40.04       31.68     10.81 o 
  -3   4   2      337.26      286.53     11.50 o 
  -2   4   2     5357.84     4819.93     29.14 o 
  -1   4   2    10842.86    10246.58     60.18 o 
   0   4   2     1119.28     1335.68     20.30 o 
   1   4   2       85.21      180.50     13.05 o 
   2   4   2      103.92      163.14      9.56 o 
   3   4   2       83.59       78.45      7.77 o 
   4   4   2     6787.13     6749.11     83.41 o 
   5   4   2      841.13      894.43     19.43 o 
   6   4   2      178.76      197.36     11.90 o 
   7   4   2     4760.89     4762.08     45.05 o 
   8   4   2      169.47      187.80     15.70 o 
   9   4   2      326.98      317.81     35.44 o 
  10   4   2      628.27      581.83     69.92 o 
  11   4   2     1314.94     1303.26     94.05 o 
  12   4   2      357.67      444.39     67.04 o 
  13   4   2       72.20       51.03     29.36 o 
 -13   5   2      633.56      649.78     85.77 o 
 -12   5   2       52.41       16.26     24.78 o 
 -11   5   2     2058.59     2009.42     96.26 o 
 -10   5   2      736.32      724.89     32.46 o 
  -9   5   2     1453.86     1487.25     34.32 o 
  -8   5   2     2032.02     1938.95     42.72 o 
  -7   5   2     5942.11     6075.41     70.03 o 
  -6   5   2      103.73      171.54     11.52 o 
  -5   5   2     2155.89     1964.12     17.99 o 
  -4   5   2     2536.65     2264.04     48.61 o 
  -3   5   2    10492.72    10074.26     76.90 o 
  -2   5   2      456.53      326.38     14.31 o 
  -1   5   2     4136.04     4390.70     42.88 o 
   0   5   2     2432.94     2586.49     36.13 o 
   1   5   2     3526.00     2845.13     27.55 o 
   2   5   2      587.14      535.42     11.66 o 
   3   5   2     5527.72     5694.09     45.52 o 
   4   5   2     5458.01     4885.84     73.47 o 
   5   5   2     6223.15     6173.39     49.93 o 
   6   5   2     4386.28     4226.45     71.57 o 
   7   5   2      224.19      207.72     14.11 o 
   8   5   2       92.35       69.22     11.03 o 
   9   5   2     1572.40     1541.66     54.54 o 
  10   5   2     1673.07     1653.36     87.38 o 
  11   5   2      152.42      165.20     52.18 o 
  12   5   2        0.42      -12.07     27.45 o 
 -13   6   2       89.78       80.58     37.87 o 
 -12   6   2      130.45      133.01     48.25 o 
 -11   6   2      683.12      706.57     43.82 o 
 -10   6   2     1814.63     1790.89     45.07 o 
  -9   6   2      319.44      320.01     22.15 o 
  -8   6   2       46.95       41.69     14.15 o 
  -7   6   2      120.70       96.59     11.42 o 
  -6   6   2     8371.79     8440.86    104.66 o 
  -5   6   2     3460.95     3695.73     69.76 o 
  -4   6   2     3689.98     3524.83     64.86 o 
  -3   6   2      155.08       63.45     14.87 o 
  -2   6   2     3291.36     2737.17     29.67 o 
  -1   6   2      670.78      810.45     19.88 o 
   0   6   2     5423.39     4974.79     38.91 o 
   1   6   2     7615.33     7591.95     42.04 o 
   2   6   2      467.76      394.81     13.58 o 
   3   6   2      925.18      908.69     28.30 o 
   4   6   2     3116.62     2925.50     39.47 o 
   5   6   2       40.06       28.28     11.18 o 
   6   6   2     6077.15     6102.14    130.42 o 
   7   6   2        9.41        6.09      4.31 o 
   8   6   2     2634.06     2788.07     36.23 o 
   9   6   2        1.44        8.78     35.80 o 
  10   6   2     2092.27     2039.07    112.48 o 
  11   6   2       14.15       13.64     27.63 o 
  12   6   2     1233.53     1319.00    125.04 o 
 -13   7   2     1276.00     1323.68    103.77 o 
 -12   7   2      117.17      100.58     42.50 o 
 -11   7   2     2239.16     2166.89     66.59 o 
 -10   7   2      113.64      136.89     22.40 o 
  -9   7   2     3587.82     3644.70     61.54 o 
  -8   7   2      134.64      100.47     14.57 o 
  -7   7   2     6933.42     7027.33    160.58 o 
  -6   7   2      223.28      257.13     49.49 o 
  -5   7   2     1343.40     1269.34     51.68 o 
  -4   7   2     4156.11     4321.77     79.14 o 
  -3   7   2    10859.28    10561.90    143.72 o 
  -2   7   2     2820.49     2359.69     38.36 o 
  -1   7   2       78.86       30.14      9.84 o 
   0   7   2     1399.89     1983.26     44.78 o 
   1   7   2    10219.57     9494.93     61.45 o 
   2   7   2      384.13      397.31     13.19 o 
   3   7   2     1451.02     1472.15     40.90 o 
   4   7   2     4223.89     4502.52     91.94 o 
   5   7   2    13452.47    13190.92    184.96 o 
   6   7   2      699.47      633.38     27.11 o 
   7   7   2        6.48       10.37      6.47 o 
   8   7   2     1985.68     1910.86     35.17 o 
   9   7   2     4229.94     4063.67    102.33 o 
  10   7   2      300.66      334.70     57.76 o 
  11   7   2        2.71      -10.13     25.81 o 
  12   7   2       21.28       16.20     29.30 o 
 -13   8   2      890.57      740.12     76.89 o 
 -12   8   2       15.27       37.61     29.89 o 
 -11   8   2      495.81      510.85     62.96 o 
 -10   8   2     4490.12     4393.73     84.23 o 
  -9   8   2     2984.50     3130.32     61.02 o 
  -8   8   2     1005.18      960.26     42.46 o 
  -7   8   2      110.71       66.63     24.63 o 
  -6   8   2     4104.11     4078.86     63.36 o 
  -5   8   2     7188.55     7784.06    102.78 o 
  -4   8   2     1195.95     1223.00     46.96 o 
  -3   8   2     1503.53     1414.86     35.63 o 
  -2   8   2    17546.46    17213.38    176.02 o 
  -1   8   2    18390.62    20020.03    130.10 o 
   0   8   2    13669.13    13567.47     88.77 o 
   1   8   2      235.31      282.82     15.82 o 
   2   8   2     5686.75     6187.43     81.50 o 
   3   8   2    10750.81    11380.11    112.20 o 
   4   8   2     3930.69     3748.30     53.14 o 
   5   8   2        0.51       19.10     14.65 o 
   6   8   2     2548.11     2277.27     55.17 o 
   7   8   2     4242.96     4426.17     72.01 o 
   8   8   2     1771.18     1556.70     32.02 o 
   9   8   2      117.04      123.78     61.48 o 
  10   8   2     1712.10     1824.11    107.25 o 
  11   8   2     4774.16     4935.56    164.57 o 
  12   8   2      871.70      740.05    224.12 o 
 -13   9   2       18.45       45.14     42.69 o 
 -12   9   2     4492.72     4529.73    159.45 o 
 -11   9   2       47.50       65.21     28.65 o 
 -10   9   2       12.39        6.66     16.37 o 
  -9   9   2      183.69      159.55     22.71 o 
  -8   9   2     5931.73     6412.29     84.82 o 
  -7   9   2      805.41      832.06     38.36 o 
  -6   9   2     1392.49     1408.11    106.08 o 
  -5   9   2      673.25      688.96     36.00 o 
  -4   9   2     8695.71     9023.89    133.63 o 
  -3   9   2     1951.54     1898.53     50.40 o 
  -2   9   2     2239.66     2144.47     34.46 o 
  -1   9   2      646.06      815.12     26.14 o 
   0   9   2    43044.14    47785.48    259.63 o 
   1   9   2      643.51      674.08     27.05 o 
   2   9   2     9031.38     9056.62     83.28 o 
   3   9   2     2347.85     2274.36     63.96 o 
   4   9   2    12887.66    14025.16    139.21 o 
   5   9   2     2144.35     2022.39     37.51 o 
   6   9   2     3346.22     3253.45     66.97 o 
   7   9   2       55.98       38.35     12.82 o 
   8   9   2     2193.18     2252.87     52.54 o 
   9   9   2      434.21      450.81     60.24 o 
  10   9   2     1128.84     1038.04     84.65 o 
  11   9   2        2.64       25.70     31.64 o 
  12   9   2     1151.34     1101.87    144.88 o 
 -12  10   2      410.20      360.52     67.01 o 
 -11  10   2      663.16      645.12     74.50 o 
 -10  10   2      619.17      574.56     34.70 o 
  -9  10   2     1998.41     2042.62     72.62 o 
  -8  10   2       64.93       46.62     24.97 o 
  -7  10   2     3453.00     3146.60     78.15 o 
  -6  10   2      464.83      453.77     30.81 o 
  -5  10   2    13428.75    13721.77    188.34 o 
  -4  10   2     2404.97     2458.02     62.61 o 
  -3  10   2     1934.50     1894.27     42.22 o 
  -2  10   2     2006.58     2253.32     40.49 o 
  -1  10   2    17052.60    17223.96    114.71 o 
   0  10   2       17.96       13.64     10.53 o 
   1  10   2       29.01       14.19     11.15 o 
   2  10   2     1017.39     1206.28     36.84 o 
   3  10   2    13995.02    14566.80    133.17 o 
   4  10   2       11.02       21.95     12.02 o 
   5  10   2     2331.29     2156.29     43.30 o 
   6  10   2      107.52      104.99     13.73 o 
   7  10   2     8800.65     9166.20     87.82 o 
   8  10   2       22.53       39.58     20.98 o 
   9  10   2      211.52      238.45     55.11 o 
  10  10   2      122.68      114.74     47.74 o 
  11  10   2     1754.66     1842.16    146.91 o 
  12  10   2        0.77       34.07     46.10 o 
 -12  11   2      596.25      635.18     75.40 o 
 -11  11   2      319.54      200.25     58.62 o 
 -10  11   2        3.17        9.05     14.63 o 
  -9  11   2      202.16      180.08     30.17 o 
  -8  11   2     3800.39     3901.74     81.34 o 
  -7  11   2     1339.43     1555.29     91.16 o 
  -6  11   2      146.47      111.98     32.38 o 
  -5  11   2     1796.33     1973.28     56.69 o 
  -4  11   2     3799.57     3672.27     81.32 o 
  -3  11   2     2355.86     2138.25     62.75 o 
  -2  11   2     4595.42     4412.99     72.66 o 
  -1  11   2      199.13      196.57     29.58 o 
   0  11   2      262.06      216.15     24.36 o 
   1  11   2      539.11      598.47     32.05 o 
   2  11   2      665.80      650.84     26.81 o 
   3  11   2      177.51      153.67     27.89 o 
   4  11   2     7013.81     6993.49     77.72 o 
   5  11   2     2019.85     2001.78     44.83 o 
   6  11   2     1506.62     1578.78     35.49 o 
   7  11   2      182.85      152.77     18.56 o 
   8  11   2     1823.62     1688.53     45.61 o 
   9  11   2     1048.17     1107.15     92.20 o 
  10  11   2     1159.74     1175.33     96.20 o 
  11  11   2       60.58       79.10     43.87 o 
 -12  12   2      100.89      133.99     55.54 o 
 -11  12   2       60.14      136.18     59.57 o 
 -10  12   2     1910.12     1886.38     60.27 o 
  -9  12   2      764.16      712.00     37.54 o 
  -8  12   2      216.90      267.77     35.03 o 
  -7  12   2       54.03       48.88     20.29 o 
  -6  12   2    10385.68    11193.25    149.81 o 
  -5  12   2      340.45      357.02     37.63 o 
  -4  12   2     2242.69     2212.71     58.55 o 
  -3  12   2     1097.15      990.60     26.07 o 
  -2  12   2      689.46      655.24     50.80 o 
  -1  12   2      171.34      186.06     23.62 o 
   0  12   2     1313.00     1167.94     45.40 o 
   1  12   2      238.18      238.12     21.09 o 
   2  12   2      507.37      483.58     27.62 o 
   3  12   2     2120.52     2168.61     35.97 o 
   4  12   2     3796.30     3609.35     64.60 o 
   5  12   2     1056.89     1005.86     31.31 o 
   6  12   2      955.49      931.68     35.38 o 
   7  12   2      434.08      470.97     32.30 o 
   8  12   2     1751.56     1820.73     49.93 o 
   9  12   2      115.05       83.02     48.95 o 
  10  12   2      483.59      332.61     90.35 o 
  11  12   2      216.00      231.42     66.17 o 
 -12  13   2       56.29        7.51     32.30 o 
 -11  13   2      817.65      849.18    104.62 o 
 -10  13   2       77.82       29.90     24.33 o 
  -9  13   2      428.17      443.44     37.36 o 
  -8  13   2      445.47      375.40     33.99 o 
  -7  13   2      435.22      516.42     35.42 o 
  -6  13   2      168.32      139.64     29.90 o 
  -5  13   2     1102.76     1113.60     47.08 o 
  -4  13   2     2721.60     2693.46    171.79 o 
  -3  13   2      380.74      355.96     30.41 o 
  -2  13   2     1790.96     1747.59     45.71 o 
  -1  13   2     1649.33     1518.98     44.19 o 
   0  13   2       16.96       22.19     12.65 o 
   1  13   2     4934.40     5009.05     77.73 o 
   2  13   2      277.52      240.90     25.00 o 
   3  13   2        6.83       27.10     11.45 o 
   4  13   2     2531.46     2587.89    104.59 o 
   5  13   2     2058.32     2003.11     57.58 o 
   6  13   2       12.98       23.34     26.82 o 
   7  13   2      232.03      203.88     25.00 o 
   8  13   2      549.89      497.32     34.85 o 
   9  13   2     1047.74     1201.09     99.08 o 
  10  13   2      289.40      345.74     67.14 o 
  11  13   2       11.61       66.49     47.00 o 
 -11  14   2     1221.59     1113.39     98.36 o 
 -10  14   2     2828.96     2893.71     70.70 o 
  -9  14   2      356.21      357.58     38.41 o 
  -8  14   2        1.50       21.28     18.98 o 
  -7  14   2      286.55      351.61     42.26 o 
  -6  14   2      210.43      179.10     29.53 o 
  -5  14   2       23.60       12.04     22.97 o 
  -4  14   2        5.98        8.63     18.88 o 
  -3  14   2     1625.12     1458.79     44.03 o 
  -2  14   2     1823.88     1806.56     57.84 o 
  -1  14   2     5414.66     5712.46     87.84 o 
   0  14   2      427.64      439.58     27.67 o 
   1  14   2      112.06      101.04     19.79 o 
   2  14   2     2426.13     2507.24     64.84 o 
   3  14   2     6519.84     6451.35     97.78 o 
   4  14   2      205.57      224.27     23.44 o 
   5  14   2      155.09      152.29     22.45 o 
   6  14   2       80.65       56.47     26.60 o 
   7  14   2      134.28      119.53     24.95 o 
   8  14   2     1452.93     1498.46     54.72 o 
   9  14   2      267.43      369.66     67.97 o 
  10  14   2       63.34       20.23     32.49 o 
 -10  15   2      884.82      824.96     56.55 o 
  -9  15   2      129.75      140.57     27.68 o 
  -8  15   2     1485.46     1433.88     54.74 o 
  -7  15   2       61.79       58.74     21.78 o 
  -6  15   2     1326.76     1348.05     54.12 o 
  -5  15   2      684.85      630.83     44.17 o 
  -4  15   2     1790.62     1750.45     61.82 o 
  -3  15   2     1538.19     1618.37     53.74 o 
  -2  15   2      757.82      679.46     34.07 o 
  -1  15   2      836.20      790.82     41.33 o 
   0  15   2    11076.73    11707.59    162.48 o 
   1  15   2       64.68       59.98     27.08 o 
   2  15   2     2063.17     2180.11     53.04 o 
   3  15   2       78.59       82.26     19.08 o 
   4  15   2     3067.79     3033.45     69.34 o 
   5  15   2      269.26      211.07     28.78 o 
   6  15   2     1654.50     1676.80     60.97 o 
   7  15   2        3.35       11.55     15.35 o 
   8  15   2     1787.00     1897.84     57.81 o 
   9  15   2       34.96       36.60     34.28 o 
  10  15   2      821.85      871.13     88.52 o 
  -9  16   2     1473.75     1470.50     68.48 o 
  -8  16   2      336.76      308.96     41.71 o 
  -7  16   2     1499.68     1530.68     69.53 o 
  -6  16   2      186.47      133.10     34.03 o 
  -5  16   2     7136.93     7338.67    146.01 o 
  -4  16   2       14.12       38.81     28.65 o 
  -3  16   2      909.77      904.26     46.21 o 
  -2  16   2      290.96      246.00     27.46 o 
  -1  16   2     4323.72     4173.50     74.54 o 
   0  16   2     2329.45     2231.12     51.10 o 
   1  16   2        5.79       -1.18     24.27 o 
   2  16   2      270.54      260.01     25.52 o 
   3  16   2     4097.52     3988.26     62.82 o 
   4  16   2       35.58        9.22     16.49 o 
   5  16   2      551.46      489.26     34.92 o 
   6  16   2      115.07       91.46     27.69 o 
   7  16   2     6664.05     7074.39    100.83 o 
   8  16   2       10.20       20.71     16.90 o 
   9  16   2       12.96       98.22     51.11 o 
 -10  17   2      387.16      313.13     38.35 o 
  -9  17   2       97.43       27.71     13.71 o 
  -8  17   2     3821.36     4051.20     93.37 o 
  -7  17   2     1089.00     1031.77     59.38 o 
  -6  17   2      470.41      498.10     46.24 o 
  -5  17   2      117.45      101.26     40.93 o 
  -4  17   2     5814.51     6320.13    138.38 o 
  -3  17   2     1287.43     1191.08     59.47 o 
  -2  17   2      877.21      976.22     61.36 o 
  -1  17   2       31.51       35.94     15.03 o 
   0  17   2     6803.12     7004.86     82.86 o 
   1  17   2      528.72      489.16     31.27 o 
   2  17   2     1054.38     1136.67     46.64 o 
   3  17   2      645.94      565.06     35.68 o 
   4  17   2     3542.64     3603.11     76.28 o 
   5  17   2     1077.35     1142.22     49.93 o 
   6  17   2     1716.60     1773.65     58.75 o 
   7  17   2      232.79      194.94     30.09 o 
   8  17   2     1662.37     1719.49     77.86 o 
   9  17   2      502.08      495.53     74.83 o 
  -9  18   2     1017.69      972.81    104.77 o 
  -8  18   2        4.43       16.35     13.83 o 
  -7  18   2        1.13        2.09     25.83 o 
  -6  18   2     1849.22     2055.42     73.90 o 
  -5  18   2      733.88      752.43     55.25 o 
  -4  18   2      392.34      356.68     38.13 o 
  -3  18   2      511.46      523.19     50.37 o 
  -2  18   2     1501.17     1535.69     62.53 o 
  -1  18   2     1471.74     1402.98     51.04 o 
   0  18   2      954.48      866.18     39.13 o 
   1  18   2       84.93       43.28     15.59 o 
   2  18   2     2709.51     2712.72     67.67 o 
   3  18   2     2492.25     2578.77     54.45 o 
   4  18   2      751.22      711.98     51.33 o 
   5  18   2        8.23       39.54     18.16 o 
   6  18   2      845.58      776.57     44.43 o 
   7  18   2      722.40      716.45     42.85 o 
   8  18   2      108.33       84.61     39.03 o 
  -9  19   2      169.25       70.55     22.35 o 
  -8  19   2      280.35      334.55     40.91 o 
  -7  19   2     1817.98     1685.24    121.43 o 
  -6  19   2      157.39      232.22     44.18 o 
  -5  19   2      278.82      218.04     35.86 o 
  -4  19   2       43.85      102.22     28.19 o 
  -3  19   2     1666.52     1618.71     69.95 o 
  -2  19   2      568.08      517.29     49.98 o 
  -1  19   2     1238.97     1135.22     54.05 o 
   0  19   2      266.27      305.05     30.05 o 
   1  19   2     3754.57     3671.46     65.78 o 
   2  19   2       81.96      101.63     23.25 o 
   3  19   2        2.37      -10.55     17.58 o 
   4  19   2       22.53       30.59     21.55 o 
   5  19   2     1761.94     1716.65     60.12 o 
   6  19   2      120.87      128.17     29.35 o 
   7  19   2        3.87       25.53     18.55 o 
   8  19   2       37.07       43.11     28.29 o 
  -8  20   2       12.18       24.53     14.81 o 
  -7  20   2        2.66       24.71     15.71 o 
  -6  20   2      483.14      581.70     49.64 o 
  -5  20   2       16.99       29.25     20.57 o 
  -4  20   2       44.52       49.19     26.63 o 
  -3  20   2      207.68      227.80     32.49 o 
  -2  20   2     1763.57     1835.89     69.55 o 
  -1  20   2      263.68      275.05     34.94 o 
   0  20   2      632.55      573.74     43.33 o 
   1  20   2       77.09       44.08     16.21 o 
   2  20   2      804.34      866.10     56.13 o 
   3  20   2      458.28      460.84     41.45 o 
   4  20   2      492.14      544.41     45.34 o 
   5  20   2      262.84      358.09     55.74 o 
   6  20   2      113.55       97.84     29.26 o 
   7  20   2        9.42       29.38     18.47 o 
  -7  21   2       93.97       58.53     29.51 o 
  -6  21   2       21.16       26.48     15.15 o 
  -5  21   2      372.49      356.45     46.68 o 
  -4  21   2      884.60      888.76     83.73 o 
  -3  21   2      670.45      705.85     55.98 o 
  -2  21   2       16.92       26.92     22.81 o 
  -1  21   2        1.06       16.64     14.46 o 
   0  21   2     1501.60     1372.20     53.14 o 
   1  21   2       19.07       42.11     32.00 o 
   2  21   2      516.91      548.29     43.44 o 
   3  21   2       28.19       64.34     26.05 o 
   4  21   2      512.26      486.97     61.06 o 
   5  21   2      279.69      381.76     39.05 o 
   6  21   2      694.68      699.56     44.54 o 
  -6  22   2       64.86       37.95     23.36 o 
  -5  22   2     1215.72     1375.17    128.53 o 
  -4  22   2       27.17       49.30     30.88 o 
  -3  22   2      192.19      208.10     32.68 o 
  -2  22   2       37.81       21.06     18.37 o 
  -1  22   2     1349.89     1275.25     72.43 o 
   0  22   2       69.04       43.78     17.18 o 
   1  22   2       31.44       39.40     21.90 o 
   2  22   2       32.45       55.19     20.84 o 
   3  22   2      856.04      854.98     61.78 o 
   4  22   2      118.46      169.07     31.75 o 
   5  22   2       41.17       38.46     30.58 o 
  -5  23   2       68.74       46.47     23.05 o 
  -4  23   2      786.77      692.80     55.88 o 
  -3  23   2     1185.78     1204.07    106.22 o 
  -2  23   2       35.62       28.53     16.30 o 
  -1  23   2       44.25       49.65     41.41 o 
   0  23   2      608.35      523.83     53.15 o 
   1  23   2      321.49      293.30     62.47 o 
   2  23   2       62.41       62.98     33.09 o 
   3  23   2      174.19      216.64     54.00 o 
   4  23   2      203.48      184.83     57.62 o 
  -3  24   2      317.17      405.77     52.09 o 
  -2  24   2     1193.95      995.98     67.89 o 
  -1  24   2      778.55      826.66     54.08 o 
   0  24   2      448.14      418.95     54.64 o 
   1  24   2        7.52       63.50     30.67 o 
   2  24   2      773.89      735.93     96.24 o 
 -11   0   3     9482.17     9621.05    129.51 o 
  -9   0   3     1100.06      984.02     64.00 o 
  -7   0   3     9577.06     9973.13    353.65 o 
  -5   0   3     7007.05     6718.00    122.69 o 
  -3   0   3   148532.48   157275.38    345.18 o 
  -1   0   3   135725.34   133498.58   1008.31 o 
   1   0   3     3782.45     5286.61     83.89 o 
   3   0   3    15758.05    14631.08    157.33 o 
   5   0   3     7518.91     8112.63    171.39 o 
   7   0   3     5635.49     5434.04    152.43 o 
   9   0   3     4854.38     4569.21    134.52 o 
  11   0   3     2808.42     2807.54    111.73 o 
 -12   1   3     1610.18     1450.14     91.87 o 
 -11   1   3      215.41      179.45     21.48 o 
 -10   1   3      246.54      218.43     38.41 o 
  -9   1   3       85.51       47.34     16.51 o 
  -8   1   3     8509.60     9354.57    170.95 o 
  -7   1   3        6.18       13.07     10.26 o 
  -6   1   3       33.47       54.10     11.17 o 
  -5   1   3     1103.61      876.84     38.24 o 
  -4   1   3    11905.24    10563.10     70.12 o 
  -3   1   3    20683.30    21324.81     83.29 o 
  -2   1   3     7624.94     8814.95     45.82 o 
  -1   1   3    44879.96    50418.00    265.22 o 
   0   1   3    50685.98    51075.42    187.16 o 
   1   1   3    24301.06    23946.03     97.07 o 
   2   1   3     3404.02     3114.37     23.74 o 
   3   1   3       28.71       82.23     11.02 o 
   4   1   3    39999.31    41802.16    411.41 o 
   5   1   3       71.30       65.08     26.91 o 
   6   1   3       12.52       44.02     53.06 o 
   7   1   3     1684.12     1684.81     81.49 o 
   8   1   3    10063.19    11211.20    250.84 o 
   9   1   3     3027.96     3034.48    126.42 o 
  10   1   3      295.00      339.59     39.08 o 
  11   1   3      484.39      411.44     41.56 o 
  12   1   3     1526.15     1458.15     82.52 o 
 -13   2   3      324.95      191.54     76.05 o 
 -12   2   3     1116.99      957.14     86.31 o 
 -11   2   3     1000.73     1014.68     34.46 o 
 -10   2   3      941.09     1089.97    141.46 o 
  -9   2   3      270.20      324.33     30.90 o 
  -8   2   3     2663.23     2605.67     45.81 o 
  -7   2   3    10667.03    10703.04    228.70 o 
  -6   2   3     8442.03     8568.44     79.25 o 
  -5   2   3     5013.74     4800.06     63.45 o 
  -4   2   3       81.39      131.84      8.29 o 
  -3   2   3     4104.88     4428.20     29.24 o 
  -2   2   3     8127.54     7167.49     56.72 o 
  -1   2   3    10063.92     9835.22     80.90 o 
   0   2   3        1.47       36.63      8.04 o 
   1   2   3     9664.31     9344.84     41.84 o 
   2   2   3     2270.19     1902.05     19.97 o 
   3   2   3     1206.73      993.88     18.77 o 
   4   2   3     2539.53     3165.77     64.87 o 
   5   2   3     2756.09     2945.53    110.94 o 
   6   2   3     2877.51     2724.71     75.67 o 
   7   2   3      799.92      838.56     62.82 o 
   8   2   3      888.82      963.31     55.66 o 
   9   2   3      742.77      664.03     46.46 o 
  10   2   3     1323.40     1230.23     55.70 o 
  11   2   3      360.07      358.15     40.44 o 
  12   2   3      262.43      330.71     53.78 o 
 -13   3   3     1691.41     1416.26    168.20 o 
 -12   3   3      140.89      119.62     32.92 o 
 -11   3   3        8.65        1.08     10.27 o 
 -10   3   3      170.47      164.76     18.65 o 
  -9   3   3     3601.64     3817.97     95.56 o 
  -8   3   3      479.97      434.68     28.03 o 
  -7   3   3     2802.76     2930.60     60.99 o 
  -6   3   3       16.41       25.02      8.00 o 
  -5   3   3     3017.75     2898.06     44.96 o 
  -4   3   3     4098.20     4071.95     46.97 o 
  -3   3   3     1961.44     1748.39     21.50 o 
  -2   3   3     9889.17    10759.99     55.80 o 
  -1   3   3     5883.86     5494.43     57.39 o 
   0   3   3     9445.17     9171.87     63.92 o 
   1   3   3      171.21      169.45     10.41 o 
   2   3   3     1142.79     1046.27     17.07 o 
   3   3   3     6275.55     5808.24     50.82 o 
   4   3   3     1574.42     1464.95     27.05 o 
   5   3   3    10524.89    10695.63    148.47 o 
   6   3   3     1257.25     1348.92     72.77 o 
   7   3   3     2900.92     3082.26     88.29 o 
   8   3   3      599.60      558.96     47.06 o 
   9   3   3     3637.43     3654.13    100.69 o 
  10   3   3      242.45      221.48     31.20 o 
  11   3   3       64.92       63.15     29.37 o 
  12   3   3      296.46      326.91     62.05 o 
 -13   4   3        0.04       -1.28     22.82 o 
 -12   4   3      264.27      234.03     80.13 o 
 -11   4   3      698.96      734.79     52.90 o 
 -10   4   3     2598.83     2726.65     66.21 o 
  -9   4   3      836.47      847.06     33.27 o 
  -8   4   3     1501.16     1449.69     46.56 o 
  -7   4   3     6696.86     7578.82     82.16 o 
  -6   4   3     3549.11     3557.62     54.20 o 
  -5   4   3     3302.67     3199.61     49.70 o 
  -4   4   3     3497.27     3237.84     49.09 o 
  -3   4   3      408.67      412.91     10.75 o 
  -2   4   3     9205.05     8363.93     53.53 o 
  -1   4   3     1737.01     1709.60     21.30 o 
   0   4   3      150.70      216.28     10.93 o 
   1   4   3      431.50      500.03     12.16 o 
   2   4   3      919.37      715.39     14.33 o 
   3   4   3    10360.21    10939.99     75.71 o 
   4   4   3      411.29      383.18     10.42 o 
   5   4   3      538.45      492.56     16.44 o 
   6   4   3      577.53      552.09     15.44 o 
   7   4   3     2019.09     1894.87     49.83 o 
   8   4   3      344.33      339.73     32.41 o 
   9   4   3       28.42       45.03     23.02 o 
  10   4   3     2244.60     2119.24     70.49 o 
  11   4   3       19.22       34.77     26.01 o 
  12   4   3      623.91      680.57     78.40 o 
 -13   5   3     1187.45      976.83    216.47 o 
 -11   5   3      307.61      259.92     26.68 o 
 -10   5   3      456.62      469.63     34.53 o 
  -9   5   3       55.27       37.11      9.38 o 
  -8   5   3     2047.63     2176.31     45.97 o 
  -7   5   3      507.51      500.51     36.64 o 
  -6   5   3     2681.46     2574.89     54.58 o 
  -5   5   3     1817.95     1755.36     36.72 o 
  -4   5   3     4712.57     4474.01     64.57 o 
  -3   5   3     1109.06     1038.76     22.36 o 
  -2   5   3      744.92      892.17     17.80 o 
  -1   5   3      319.76      211.26     11.87 o 
   0   5   3    20241.33    20356.76     88.38 o 
   1   5   3      416.05      289.60     11.35 o 
   2   5   3      217.78      190.26     10.63 o 
   3   5   3        1.10       75.02     12.94 o 
   4   5   3     6130.23     5740.77     78.14 o 
   5   5   3      465.89      493.05     17.05 o 
   6   5   3       19.14       13.76      8.61 o 
   7   5   3     1527.99     1490.97     34.30 o 
   8   5   3      679.88      736.40     47.19 o 
   9   5   3      801.69      818.41     62.83 o 
  10   5   3      120.04      106.00     28.08 o 
  11   5   3        9.19       21.43     28.07 o 
  12   5   3      597.03      552.21     77.49 o 
 -13   6   3      169.89      124.20     42.75 o 
 -11   6   3     3477.33     3598.83     68.18 o 
 -10   6   3        0.03        5.78     12.55 o 
  -9   6   3      664.57      657.44     22.27 o 
  -8   6   3      454.84      464.04     22.76 o 
  -7   6   3     1247.83     1202.07     27.97 o 
  -6   6   3       16.10       26.82     13.99 o 
  -5   6   3     1421.59     1549.37     54.30 o 
  -4   6   3      104.81       98.87      9.44 o 
  -3   6   3     7328.42     6773.88     53.62 o 
  -2   6   3      287.74      259.28     16.61 o 
  -1   6   3    18514.29    18151.82    146.52 o 
   0   6   3     3591.75     3714.92     41.22 o 
   1   6   3     1583.91     1250.42     19.79 o 
   2   6   3       48.58       58.43     10.17 o 
   3   6   3     2236.93     1543.88     37.04 o 
   4   6   3       23.96       41.28      8.30 o 
   5   6   3     3530.96     3543.85     59.57 o 
   6   6   3       48.36       23.21      6.28 o 
   7   6   3     2709.50     2766.25     90.55 o 
   8   6   3      545.82      522.48     39.10 o 
   9   6   3     2879.70     2995.36     92.28 o 
  10   6   3       38.14       51.73     33.41 o 
  11   6   3     3374.65     3626.20    142.73 o 
  12   6   3        5.92       48.42     39.78 o 
 -13   7   3      277.67      211.27     81.56 o 
 -11   7   3     1486.34     1495.72     58.80 o 
 -10   7   3      407.15      434.15     27.75 o 
  -9   7   3        0.41       -2.99     12.51 o 
  -8   7   3     6978.13     7143.43    105.75 o 
  -7   7   3      680.45      754.06     88.27 o 
  -6   7   3     2043.91     1777.94     49.52 o 
  -5   7   3     1073.40      952.10     51.23 o 
  -4   7   3    18559.93    19454.60    210.46 o 
  -3   7   3     2851.05     2709.56     50.11 o 
  -2   7   3      806.13     1069.46     24.29 o 
  -1   7   3     9073.45    10221.70     76.98 o 
   0   7   3    28201.22    27790.79    153.84 o 
   1   7   3     1770.74     1853.71     39.65 o 
   2   7   3     1231.92     1135.73     33.10 o 
   3   7   3     1550.07     1633.69     42.62 o 
   4   7   3    18136.45    18403.32    131.75 o 
   5   7   3       89.72       39.50      9.16 o 
   6   7   3      726.90      763.46     29.91 o 
   7   7   3     2024.21     2018.78     42.39 o 
   8   7   3     3328.33     3267.92     85.19 o 
   9   7   3      487.48      494.74     37.93 o 
  10   7   3      128.94      118.28     38.44 o 
  11   7   3     1289.41     1189.30     93.16 o 
  12   7   3     1018.14      920.27     88.12 o 
 -13   8   3       13.58       -2.58     26.80 o 
 -12   8   3      169.83      191.37     59.15 o 
 -11   8   3     1364.33     1383.14     55.28 o 
 -10   8   3     2634.18     2684.02     61.23 o 
  -9   8   3     1038.69      950.96     38.64 o 
  -8   8   3        0.42       17.96     19.01 o 
  -7   8   3     6808.27     6674.24    139.70 o 
  -6   8   3     9602.25    10443.50    184.31 o 
  -5   8   3     5116.48     4849.12     94.70 o 
  -4   8   3      986.60     1029.01     70.20 o 
  -3   8   3     2860.56     2680.59     40.62 o 
  -2   8   3     6115.82     6872.32     81.26 o 
  -1   8   3     6203.59     6542.56     80.99 o 
   0   8   3     1398.51     1200.10     31.57 o 
   1   8   3     1500.38     1196.50     31.94 o 
   2   8   3    12994.58    13021.38    105.17 o 
   3   8   3     6337.38     6146.81     87.78 o 
   4   8   3        6.82       19.06      7.46 o 
   5   8   3     1632.25     1494.66     50.28 o 
   6   8   3     9197.36    10358.69    175.58 o 
   7   8   3     7032.76     6836.70     80.53 o 
   8   8   3       11.58        6.13      9.70 o 
   9   8   3       17.44        6.31     16.73 o 
  10   8   3     2063.97     1955.87    108.78 o 
  11   8   3     1262.75     1156.06    124.65 o 
  12   8   3        0.55      -10.16     27.89 o 
 -13   9   3     1444.46     1045.23    242.26 o 
 -12   9   3      676.46      512.86    156.02 o 
 -11   9   3      906.29      835.83     44.20 o 
 -10   9   3       18.23       27.16     15.54 o 
  -9   9   3     4455.02     4639.12     97.86 o 
  -8   9   3     1378.94     1404.35     47.36 o 
  -7   9   3     5271.67     5646.26    104.91 o 
  -6   9   3      799.81      872.53     49.61 o 
  -5   9   3     5580.43     5591.31     98.33 o 
  -4   9   3     3273.14     3200.40     70.77 o 
  -3   9   3     9592.71     9908.99     86.22 o 
  -2   9   3     1337.68     1150.64     56.25 o 
  -1   9   3    19567.38    21342.74    173.00 o 
   0   9   3      842.15      990.64     34.39 o 
   1   9   3     2530.78     2304.44     46.39 o 
   2   9   3      463.25      437.88     26.18 o 
   3   9   3    11789.59    12987.96    118.94 o 
   4   9   3      448.79      461.11     36.07 o 
   5   9   3     9408.81     9649.26    119.01 o 
   6   9   3        0.11       18.82     12.16 o 
   7   9   3      908.95      934.07     35.88 o 
   8   9   3     1501.59     1483.95     38.43 o 
   9   9   3     5715.12     5534.44    167.43 o 
  10   9   3        5.77       59.39     54.60 o 
  11   9   3      520.56      413.95     70.90 o 
 -12  10   3      694.11      499.63    180.40 o 
 -11  10   3     1138.56     1016.01     51.09 o 
 -10  10   3     4525.92     4484.11    156.30 o 
  -9  10   3      102.55       79.78     21.13 o 
  -8  10   3      266.54      249.31     29.94 o 
  -7  10   3      452.58      433.95     48.82 o 
  -6  10   3     7638.28     7976.37    109.67 o 
  -5  10   3        0.26       21.67     39.33 o 
  -4  10   3      563.36      502.43     23.81 o 
  -3  10   3      367.79      307.11     22.89 o 
  -2  10   3    16266.68    16363.54    159.31 o 
  -1  10   3      124.20      177.54     21.60 o 
   0  10   3        2.14       10.22     13.98 o 
   1  10   3     1038.18     1058.88     43.20 o 
   2  10   3     8615.54     9163.06    116.54 o 
   3  10   3       66.23       70.21     16.64 o 
   4  10   3      199.68      171.11     19.38 o 
   5  10   3        7.83       51.60     20.55 o 
   6  10   3     7435.08     7916.18     97.89 o 
   7  10   3      181.59      180.31     17.91 o 
   8  10   3      218.09      193.83     38.25 o 
   9  10   3      205.23      239.15     55.80 o 
  10  10   3     4296.06     4631.22    159.24 o 
  11  10   3      109.21       57.62     36.68 o 
 -12  11   3      412.94      286.61     97.32 o 
 -11  11   3     1181.76     1038.73     57.39 o 
 -10  11   3      143.49      174.65     39.14 o 
  -9  11   3      255.86      340.66     36.88 o 
  -8  11   3     1512.00     1756.28     66.63 o 
  -7  11   3       40.27       42.02     26.26 o 
  -6  11   3     1103.49     1067.10     53.75 o 
  -5  11   3     7342.79     7614.13    140.05 o 
  -4  11   3      547.57      570.16     43.50 o 
  -3  11   3      342.15      267.18     19.75 o 
  -2  11   3      312.69      320.07     34.31 o 
  -1  11   3     4137.78     3588.48     64.13 o 
   0  11   3      614.23      646.81     33.49 o 
   1  11   3     4745.97     4578.15     80.00 o 
   2  11   3       59.33       68.84     20.35 o 
   3  11   3      576.26      647.52     35.05 o 
   4  11   3     4179.20     4364.35     68.02 o 
   5  11   3      135.47      176.52     41.19 o 
   6  11   3      398.89      363.77     23.35 o 
   7  11   3     1584.53     1539.82     40.29 o 
   8  11   3     1039.78     1109.19    117.54 o 
   9  11   3      952.84     1025.66     90.21 o 
  10  11   3      373.61      541.38     73.38 o 
  11  11   3      166.65      152.33     60.48 o 
 -12  12   3       22.39        7.76     16.86 o 
 -11  12   3     1492.05     1481.41     51.87 o 
 -10  12   3       18.75       23.74     13.78 o 
  -9  12   3       98.25      145.22     31.04 o 
  -8  12   3      426.88      422.59     45.40 o 
  -7  12   3     6328.45     6419.52    101.89 o 
  -6  12   3     2486.72     2757.39    108.31 o 
  -5  12   3      967.93      896.94     52.30 o 
  -4  12   3     1852.43     1794.55     45.71 o 
  -3  12   3     6885.66     6914.88     96.41 o 
  -2  12   3      245.13      244.12     20.23 o 
  -1  12   3     1882.96     1790.01     50.77 o 
   0  12   3      224.29      209.50     28.15 o 
   1  12   3      593.61      528.63     45.51 o 
   2  12   3     2342.05     2530.69     49.09 o 
   3  12   3     4519.04     4766.18     87.87 o 
   4  12   3      247.69      215.89     23.56 o 
   5  12   3      120.73       95.90     18.32 o 
   6  12   3     2055.32     2017.06     71.53 o 
   7  12   3        6.36       36.87     15.50 o 
   8  12   3      294.73      335.14     47.22 o 
   9  12   3      442.86      381.51     69.89 o 
  10  12   3        6.25       13.48     31.09 o 
  11  12   3     1101.48     1242.57    104.64 o 
 -12  13   3      199.69      135.72     65.38 o 
 -11  13   3      214.06      197.57     30.50 o 
 -10  13   3      781.81      785.69     73.75 o 
  -9  13   3       70.33       57.29     25.14 o 
  -8  13   3     2465.03     2699.66     72.52 o 
  -7  13   3       53.47       26.70     15.57 o 
  -6  13   3      124.24       51.48     20.76 o 
  -5  13   3      419.90      484.66     42.84 o 
  -4  13   3     5408.23     5356.21    117.22 o 
  -3  13   3      281.22      259.07     22.45 o 
  -2  13   3       14.85       17.05     19.01 o 
  -1  13   3     1119.53     1399.05     59.15 o 
   0  13   3     2117.11     2101.32     44.73 o 
   1  13   3      221.99      281.40     32.60 o 
   2  13   3      506.93      493.22     28.84 o 
   3  13   3      170.64      176.25     40.52 o 
   4  13   3     5837.55     5790.19     82.33 o 
   5  13   3     1368.16     1364.66     37.69 o 
   6  13   3     1260.43     1305.68     35.63 o 
   7  13   3       17.48       19.34     14.83 o 
   8  13   3     2281.94     2302.58     76.94 o 
   9  13   3       90.30      100.42     52.22 o 
  10  13   3      483.49      451.27     68.75 o 
 -11  14   3      898.10      837.22     57.26 o 
 -10  14   3     1715.01     1654.09     77.01 o 
  -9  14   3        6.96       13.94     13.68 o 
  -8  14   3      117.31       84.62     26.94 o 
  -7  14   3      720.72      700.99     60.76 o 
  -6  14   3     6565.70     6733.02    106.51 o 
  -5  14   3       38.11       15.98     15.05 o 
  -4  14   3     1022.24      930.38     35.58 o 
  -3  14   3     1446.32     1347.27     48.95 o 
  -2  14   3     2111.16     2151.91     65.53 o 
  -1  14   3     1162.36     1247.76     41.77 o 
   0  14   3     1712.28     1542.19     46.99 o 
   1  14   3      977.80      977.39     40.53 o 
   2  14   3     2986.78     3012.10     67.74 o 
   3  14   3       62.28       44.22     17.45 o 
   4  14   3        4.83       10.71     13.47 o 
   5  14   3      311.85      330.62     28.39 o 
   6  14   3     1992.21     2094.13     57.99 o 
   7  14   3      761.93      806.52     38.53 o 
   8  14   3      245.73      339.61     40.53 o 
   9  14   3       23.86       47.60     47.98 o 
  10  14   3      827.97      864.40     88.91 o 
 -11  15   3      569.12      548.37    131.74 o 
 -10  15   3      362.31      398.92     40.34 o 
  -9  15   3     1073.05     1152.96     62.24 o 
  -8  15   3       17.97        8.54     15.03 o 
  -7  15   3     1645.85     1649.17     65.52 o 
  -6  15   3       45.56       60.49     27.03 o 
  -5  15   3      394.77      471.47     50.37 o 
  -4  15   3      904.25      852.46     36.98 o 
  -3  15   3     1431.41     1480.71     64.38 o 
  -2  15   3      460.24      459.91     31.05 o 
  -1  15   3     3545.87     3560.71     68.09 o 
   0  15   3       98.14      108.27     26.87 o 
   1  15   3     1958.99     1881.49     49.39 o 
   2  15   3      262.28      186.82     26.37 o 
   3  15   3     4437.20     4686.91    100.90 o 
   4  15   3      260.77      254.04     22.42 o 
   5  15   3     2324.20     2308.83     60.86 o 
   6  15   3       43.67       55.76     38.52 o 
   7  15   3     1574.86     1564.81     52.08 o 
   8  15   3      154.47      261.98     71.62 o 
   9  15   3     1542.38     1211.46    326.75 o 
  10  15   3      171.99      150.09     56.86 o 
 -10  16   3     2806.44     2666.53    103.69 o 
  -9  16   3        5.03        2.29     26.36 o 
  -8  16   3      125.19      101.15     28.85 o 
  -7  16   3       24.85       33.48     33.55 o 
  -6  16   3     3796.37     3777.45     96.82 o 
  -5  16   3      739.63      785.20     58.54 o 
  -4  16   3     2083.48     2086.48     72.96 o 
  -3  16   3        7.40       21.17     12.23 o 
  -2  16   3     9228.29     9149.84     98.80 o 
  -1  16   3        4.46       44.09     22.03 o 
   0  16   3       72.72       79.67     19.32 o 
   1  16   3      123.26      121.33     23.77 o 
   2  16   3     3771.32     3710.58     60.50 o 
   3  16   3       92.77       70.53     17.45 o 
   4  16   3       76.74       69.47     16.89 o 
   5  16   3       58.66       41.74     18.73 o 
   6  16   3     3444.36     3460.64     74.83 o 
   7  16   3      156.49      122.00     24.89 o 
   8  16   3       87.73       32.78     25.10 o 
   9  16   3       14.84       64.70     54.29 o 
 -10  17   3       65.01       56.28     20.18 o 
  -9  17   3     1568.90     1599.65     88.08 o 
  -8  17   3      374.49      319.34     36.03 o 
  -7  17   3      808.39      849.56     57.28 o 
  -6  17   3      184.59      145.13     25.21 o 
  -5  17   3     3639.82     3836.62     92.31 o 
  -4  17   3     1189.59     1123.17     63.21 o 
  -3  17   3     2269.89     2309.89     50.19 o 
  -2  17   3      288.94      254.25     27.24 o 
  -1  17   3     1020.11     1090.62     37.49 o 
   0  17   3     5014.60     5723.02    152.17 o 
   1  17   3     7626.93     7664.17     93.06 o 
   2  17   3      413.46      395.55     27.23 o 
   3  17   3     2008.13     1976.30     55.34 o 
   4  17   3      578.89      559.12     50.09 o 
   5  17   3     2307.98     2375.99     81.86 o 
   6  17   3       14.25       -3.52     15.00 o 
   7  17   3     1322.51     1336.20     59.96 o 
   8  17   3      689.21      864.23    110.17 o 
   9  17   3     1215.04     1349.65    112.37 o 
  -9  18   3      275.18      198.45     66.54 o 
  -8  18   3      183.80      136.95     29.51 o 
  -7  18   3     2070.47     2258.58     79.23 o 
  -6  18   3     1819.89     1874.32     75.35 o 
  -5  18   3      982.38      870.62     60.59 o 
  -4  18   3      350.75      319.65     45.67 o 
  -3  18   3     1302.20     1261.66     68.46 o 
  -2  18   3      563.48      461.77     47.97 o 
  -1  18   3      709.45      734.76     36.83 o 
   0  18   3      493.96      425.92     29.21 o 
   1  18   3      681.23      646.63     43.42 o 
   2  18   3     2963.60     3049.35     64.25 o 
   3  18   3     1117.47     1032.80     58.22 o 
   4  18   3       34.64       74.41     27.87 o 
   5  18   3      368.36      286.80     32.86 o 
   6  18   3     1844.92     1896.03     60.98 o 
   7  18   3      539.71      560.34     43.15 o 
   8  18   3       49.52       82.32     53.18 o 
  -9  19   3       72.25       57.24     47.25 o 
  -8  19   3     1136.04     1089.56     98.56 o 
  -7  19   3       20.41       30.64     18.50 o 
  -6  19   3        7.51      -13.34     17.75 o 
  -5  19   3       73.17       74.95     29.38 o 
  -4  19   3     2335.06     2322.93     83.47 o 
  -3  19   3      715.43      787.76     65.58 o 
  -2  19   3       80.37       46.37     17.26 o 
  -1  19   3      260.80      303.50     29.28 o 
   0  19   3     3114.08     3346.63     75.98 o 
   1  19   3      988.80      935.28     39.19 o 
   2  19   3       13.72       21.86     13.69 o 
   3  19   3      140.79      166.12     28.22 o 
   4  19   3     3289.76     3524.63     80.00 o 
   5  19   3       54.06       54.45     21.64 o 
   6  19   3      511.82      725.55     54.01 o 
   7  19   3        1.06      -16.17     18.40 o 
  -8  20   3      194.32      201.73     57.08 o 
  -7  20   3     1361.70     1454.22     94.79 o 
  -6  20   3      237.77      160.46     36.26 o 
  -5  20   3      425.08      448.86     63.25 o 
  -4  20   3       10.90       65.47     22.49 o 
  -3  20   3     1059.55     1105.71     69.01 o 
  -2  20   3        4.37       19.31     16.37 o 
  -1  20   3      524.26      430.08     41.29 o 
   0  20   3      110.32      120.86     34.59 o 
   1  20   3     1112.80     1045.64     40.37 o 
   2  20   3      129.11       77.25     18.93 o 
   3  20   3      899.37      912.78     48.61 o 
   4  20   3        5.01       23.34     32.40 o 
   5  20   3      447.85      443.99     38.33 o 
   6  20   3       94.09       52.64     34.98 o 
   7  20   3      991.35      975.51     52.67 o 
  -7  21   3      219.30      231.80     35.76 o 
  -6  21   3        5.19       30.42     15.01 o 
  -5  21   3      587.59      535.28     52.40 o 
  -4  21   3       94.07       66.26     23.40 o 
  -3  21   3      197.46      185.00     30.99 o 
  -2  21   3       73.62       59.77     38.84 o 
  -1  21   3      889.30      837.36     55.82 o 
   0  21   3      176.94      272.53     27.75 o 
   1  21   3      780.25      714.37     42.32 o 
   2  21   3      164.64      238.66     34.69 o 
   3  21   3      998.60      965.93     51.36 o 
   4  21   3       25.04       40.40     19.49 o 
   5  21   3      767.68      873.13     49.35 o 
   6  21   3       10.82        5.46     17.13 o 
  -6  22   3      304.21      342.72     78.56 o 
  -5  22   3      159.30      231.55     44.45 o 
  -4  22   3       58.31       64.23     40.82 o 
  -3  22   3        1.20       16.25     18.29 o 
  -2  22   3     1473.03     1512.32     81.66 o 
  -1  22   3       46.28       45.36     19.18 o 
   0  22   3        9.20       10.16     17.31 o 
   1  22   3       10.34       -8.30     38.65 o 
   2  22   3      989.31      980.86     65.78 o 
   3  22   3      173.39      174.47     29.92 o 
   4  22   3       60.56       38.47     30.54 o 
   5  22   3       66.10       92.02     29.08 o 
  -5  23   3      566.16      527.80     60.63 o 
  -4  23   3      985.15      917.63     68.45 o 
  -3  23   3      116.61      139.29     30.39 o 
  -2  23   3        6.12        5.59     18.00 o 
  -1  23   3      673.88      590.35     62.47 o 
   0  23   3     1662.00     1607.69    103.19 o 
   1  23   3      629.58      652.68     59.70 o 
   2  23   3       58.43       33.95     18.61 o 
   3  23   3      600.09      548.59     43.48 o 
  -2  24   3       30.09       30.06     30.51 o 
  -1  24   3      785.92      798.94     51.28 o 
   0  24   3       19.94      156.46     46.63 o 
   1  24   3      682.75      567.84     62.46 o 
 -12   0   4     6976.96     6930.48    121.94 o 
 -10   0   4     8249.02     8180.62    169.32 o 
  -8   0   4     6361.31     6358.39    113.46 o 
  -6   0   4     3946.86     4271.21    109.16 o 
  -4   0   4     6016.13     6840.41     75.64 o 
  -2   0   4    72345.07    74571.13    492.52 o 
   0   0   4    17285.03    17309.25    184.77 o 
   2   0   4     4241.76     3333.22     58.40 o 
   4   0   4     5887.67     7408.42    169.72 o 
   6   0   4    13891.99    15224.27    275.48 o 
   8   0   4       24.37      139.71     50.11 o 
  10   0   4     3171.98     3321.31    127.21 o 
 -12   1   4       14.96       18.78     15.04 o 
 -11   1   4      131.39      104.95     19.29 o 
 -10   1   4     2926.39     2858.17     59.31 o 
  -9   1   4     5873.69     5865.31     91.60 o 
  -8   1   4     4672.38     4496.70     73.62 o 
  -7   1   4      259.49      419.03     51.78 o 
  -6   1   4      510.25      378.46     28.18 o 
  -5   1   4     8256.22     7747.27     74.40 o 
  -4   1   4       66.08       67.39      9.92 o 
  -3   1   4      789.69      855.72     14.61 o 
  -2   1   4     9564.24     9817.52     51.01 o 
  -1   1   4    59195.34    60613.97    344.89 o 
   0   1   4      104.39      187.50     16.15 o 
   1   1   4     3441.46     3576.52     28.28 o 
   2   1   4     6679.69     6377.88     65.62 o 
   3   1   4    33263.35    34346.85    256.81 o 
   4   1   4     5161.03     4595.25     99.80 o 
   5   1   4     2472.91     2497.11     88.02 o 
   6   1   4     4261.92     4138.55     93.27 o 
   7   1   4     6802.31     7205.55    151.96 o 
   8   1   4      959.95      929.65     72.55 o 
   9   1   4     1422.27     1414.91     60.51 o 
  10   1   4      141.51      139.29     32.21 o 
  11   1   4     3359.36     3488.71     93.01 o 
  12   1   4      386.95      377.25     46.26 o 
 -13   2   4     1002.35      709.66    182.65 o 
 -12   2   4        6.64       20.09     10.21 o 
 -11   2   4     4024.18     4272.09     66.09 o 
 -10   2   4      278.67      227.42     25.73 o 
  -9   2   4       41.79       29.39     11.71 o 
  -8   2   4     4826.52     4975.55     66.40 o 
  -7   2   4    14128.05    15759.21    180.13 o 
  -6   2   4     6630.70     6860.54    101.66 o 
  -5   2   4     4268.36     4552.36     67.48 o 
  -4   2   4      501.26      467.63     18.54 o 
  -3   2   4    27342.48    28184.68    153.69 o 
  -2   2   4     6605.88     6098.64     39.03 o 
  -1   2   4      936.82      853.04     15.32 o 
   0   2   4      226.08      358.54     14.15 o 
   1   2   4     1372.31     1253.17     16.96 o 
   2   2   4     4406.85     4072.11     43.95 o 
   3   2   4     1235.94     1276.08     32.68 o 
   4   2   4     4284.77     4088.09     46.29 o 
   5   2   4     3942.82     4014.05    119.30 o 
   6   2   4     3445.91     3365.19     86.68 o 
   7   2   4      448.42      495.56     42.11 o 
   8   2   4     4303.50     4586.14     94.31 o 
   9   2   4     3416.39     3279.57    108.23 o 
  10   2   4     3077.70     3088.54     83.66 o 
  11   2   4      429.26      489.62     56.53 o 
  12   2   4        2.68       11.33     24.35 o 
 -13   3   4       35.51       18.68     22.16 o 
 -12   3   4      823.64      724.10     50.68 o 
 -11   3   4      190.82      216.70     25.55 o 
 -10   3   4      694.75      719.39     33.25 o 
  -9   3   4        2.92       22.07      8.41 o 
  -8   3   4       99.79       38.97      9.82 o 
  -7   3   4     2111.63     2073.16     46.59 o 
  -6   3   4    14178.18    14988.44    148.68 o 
  -5   3   4       20.05        8.70      9.66 o 
  -4   3   4     7692.53     7520.71     65.16 o 
  -3   3   4       48.47       80.38     12.51 o 
  -2   3   4       70.88      104.90     10.92 o 
  -1   3   4     4536.06     4220.16     30.53 o 
   0   3   4    12678.03    12331.60     84.62 o 
   1   3   4     3386.20     3016.46     36.44 o 
   2   3   4       13.26       43.20      8.46 o 
   3   3   4      752.25      642.59     18.00 o 
   4   3   4     4989.69     4684.04     72.09 o 
   5   3   4      595.20      581.79     35.72 o 
   6   3   4     1083.65     1150.57     78.51 o 
   7   3   4      141.42      164.80     30.14 o 
   8   3   4     7856.02     8243.54    166.53 o 
   9   3   4       16.24       26.76     24.23 o 
  10   3   4        3.56       16.45     20.81 o 
  11   3   4      166.13      162.69     34.93 o 
  12   3   4     1065.56      931.44     81.96 o 
 -13   4   4      679.42      378.71    163.56 o 
 -12   4   4       64.08       30.06      8.72 o 
 -11   4   4     2920.91     3144.33    111.34 o 
 -10   4   4      216.97      201.43     21.96 o 
  -9   4   4       18.76        8.94     10.08 o 
  -8   4   4     1919.80     1831.75     40.80 o 
  -7   4   4     5129.96     5583.66     86.11 o 
  -6   4   4       19.64       53.65     12.43 o 
  -5   4   4      591.59      526.34     18.08 o 
  -4   4   4      740.22      860.55     23.15 o 
  -3   4   4      729.08      565.32     19.28 o 
  -2   4   4     1639.07     1669.44     30.01 o 
  -1   4   4       17.66       21.83      7.12 o 
   0   4   4      195.58      299.83     13.59 o 
   1   4   4     7209.48     6523.81     46.65 o 
   2   4   4     1433.44     1830.04     29.80 o 
   3   4   4     3976.02     3467.85     52.42 o 
   4   4   4      401.59      431.15     26.61 o 
   5   4   4     1937.75     1885.48     34.31 o 
   6   4   4      925.52      821.41     20.95 o 
   7   4   4        1.73       58.78     50.37 o 
   8   4   4      149.00      168.09     34.89 o 
   9   4   4     1084.19     1045.72     72.87 o 
  10   4   4      919.01      911.25     51.42 o 
  11   4   4      416.32      415.90     68.48 o 
  12   4   4      335.89      409.67     69.70 o 
 -13   5   4      926.96      674.97    165.10 o 
 -12   5   4        4.43       18.60     17.95 o 
 -11   5   4      190.51      183.09     25.04 o 
 -10   5   4     2707.58     2547.41     78.18 o 
  -9   5   4     1697.28     1741.33     36.78 o 
  -8   5   4      301.78      238.46     19.34 o 
  -7   5   4      273.28      245.22     17.34 o 
  -6   5   4       27.72       50.20     16.22 o 
  -5   5   4     1120.98     1204.54     31.94 o 
  -4   5   4     1127.52     1025.22     25.11 o 
  -3   5   4      487.77      431.39     16.84 o 
  -2   5   4     5457.23     4913.13     60.17 o 
  -1   5   4     9515.77     9424.60     80.59 o 
   0   5   4     2244.06     1759.63     25.32 o 
   1   5   4        7.26       17.74      8.78 o 
   2   5   4     1487.75     1282.62     27.52 o 
   3   5   4     7470.28     7633.83     63.60 o 
   4   5   4      737.60      548.15     21.05 o 
   5   5   4     1538.01     1411.18     24.35 o 
   6   5   4      571.13      480.26     12.78 o 
   7   5   4     2893.54     2934.64     64.52 o 
   8   5   4       29.46       56.49     24.42 o 
   9   5   4      280.27      311.23     38.71 o 
  10   5   4       36.59       44.51     24.02 o 
  11   5   4     1135.32     1149.28     91.68 o 
  12   5   4      374.62      471.97     76.59 o 
 -13   6   4       25.44       15.31     14.49 o 
 -12   6   4     2158.99     2200.72     71.60 o 
 -11   6   4        8.37       23.24     13.31 o 
 -10   6   4     2349.11     2365.17    104.96 o 
  -9   6   4      124.92       92.08     33.88 o 
  -8   6   4     1372.72     1295.33     34.81 o 
  -7   6   4      436.92      469.18     25.09 o 
  -6   6   4     3672.48     3978.79     45.38 o 
  -5   6   4      951.68     1006.83     37.99 o 
  -4   6   4     3714.32     3480.52     46.39 o 
  -3   6   4       59.70       61.15     10.87 o 
  -2   6   4     7394.78     7090.09     62.25 o 
  -1   6   4       78.28       64.96     12.00 o 
   0   6   4    13580.28    13300.28     94.57 o 
   1   6   4      289.29      326.33     15.69 o 
   2   6   4     4667.58     3814.59     69.06 o 
   3   6   4       79.21       52.70      7.77 o 
   4   6   4     1519.50     1902.55     63.60 o 
   5   6   4      659.10      630.98     28.22 o 
   6   6   4     2371.50     2479.67     43.74 o 
   7   6   4       99.52      103.93     11.60 o 
   8   6   4      131.52      124.52     27.23 o 
   9   6   4       40.52       25.23     19.45 o 
  10   6   4     2772.06     2980.94    129.02 o 
  11   6   4      407.61      501.16     75.26 o 
  12   6   4      405.42      503.58     80.87 o 
 -13   7   4     2274.01     2262.71    165.23 o 
 -12   7   4      680.85      647.84     61.17 o 
 -11   7   4        1.13       15.24     21.91 o 
 -10   7   4      530.03      461.15     38.64 o 
  -9   7   4     2078.93     2099.06     61.39 o 
  -8   7   4     5073.90     5453.22    102.92 o 
  -7   7   4      158.15      189.68     30.11 o 
  -6   7   4       54.86       35.24     28.30 o 
  -5   7   4    16400.05    16419.86    166.16 o 
  -4   7   4        4.72       14.02     14.16 o 
  -3   7   4        4.01       -3.00      6.10 o 
  -2   7   4        9.69        2.65      8.02 o 
  -1   7   4    26239.06    26712.66    213.30 o 
   0   7   4     4975.63     4944.29     75.23 o 
   1   7   4     3471.06     3655.16     57.81 o 
   2   7   4      901.65      853.16     30.97 o 
   3   7   4     9918.56     9241.19     95.83 o 
   4   7   4     5643.48     5773.26     79.02 o 
   5   7   4      251.76      215.01     12.60 o 
   6   7   4        9.23       17.28      7.49 o 
   7   7   4     6146.91     6365.24    102.99 o 
   8   7   4      119.98      156.00     32.41 o 
   9   7   4     1692.86     1797.29     62.10 o 
  10   7   4      906.59      878.64     83.71 o 
  11   7   4     1256.14     1253.76    117.44 o 
 -13   8   4        9.71        4.24     20.81 o 
 -12   8   4     1210.57     1192.21     95.16 o 
 -11   8   4     2520.09     2355.86     63.99 o 
 -10   8   4      211.17      204.87     30.17 o 
  -9   8   4      196.90      150.80     26.30 o 
  -8   8   4     2116.00     2159.73     60.96 o 
  -7   8   4     9485.25    10210.03    159.56 o 
  -6   8   4     4157.39     3925.18     80.73 o 
  -5   8   4      137.85      186.02     27.38 o 
  -4   8   4     3371.48     3225.17     56.78 o 
  -3   8   4    17193.92    18144.20    139.91 o 
  -2   8   4     7937.53     7617.75     65.31 o 
  -1   8   4       46.96       21.85      9.53 o 
   0   8   4     2076.61     1931.52     39.28 o 
   1   8   4     4702.94     4390.61     71.89 o 
   2   8   4     9793.56     9302.67    106.64 o 
   3   8   4        5.10        2.57     12.36 o 
   4   8   4     1623.91     1664.28     41.55 o 
   5   8   4     5294.53     5686.36    169.80 o 
   6   8   4     3481.42     3550.65     56.44 o 
   7   8   4       60.73       59.67     16.34 o 
   8   8   4      348.33      336.87     48.66 o 
   9   8   4     3724.30     4140.67    150.74 o 
  10   8   4     1541.83     1587.36    109.95 o 
  11   8   4      254.78      209.20     54.08 o 
 -13   9   4      137.03       67.37     34.44 o 
 -12   9   4     1046.65      875.48    247.22 o 
 -11   9   4       18.03       25.56     15.72 o 
 -10   9   4      959.00      894.29     47.54 o 
  -9   9   4      670.67      681.45     41.89 o 
  -8   9   4      909.37      919.22     47.58 o 
  -7   9   4       89.48       66.30     22.14 o 
  -6   9   4     9822.92    10174.69    133.19 o 
  -5   9   4      554.07      413.72     34.36 o 
  -4   9   4    13453.94    14181.54    117.31 o 
  -3   9   4       13.87       30.33     11.00 o 
  -2   9   4     4273.13     4403.55     64.91 o 
  -1   9   4     3323.51     2974.58     53.61 o 
   0   9   4    22103.10    23720.20    182.71 o 
   1   9   4     3046.67     3094.78     61.39 o 
   2   9   4      606.96      756.47     35.42 o 
   3   9   4     2586.81     2567.13     51.76 o 
   4   9   4     6857.22     6753.15     77.95 o 
   5   9   4        0.55       29.54     28.36 o 
   6   9   4     2309.92     2348.08     51.48 o 
   7   9   4      537.01      537.13     26.64 o 
   8   9   4     7422.08     7471.08    112.30 o 
   9   9   4       17.23       39.37     35.26 o 
  10   9   4      194.46      242.62     67.12 o 
  11   9   4      821.64      687.03     83.62 o 
 -12  10   4       22.19       15.11     25.97 o 
 -11  10   4     3222.37     3282.11     84.24 o 
 -10  10   4      425.49      438.11     37.06 o 
  -9  10   4        1.73       29.98     26.37 o 
  -8  10   4      351.98      307.20     34.89 o 
  -7  10   4     7026.14     7458.71    132.04 o 
  -6  10   4      257.58      194.78     29.10 o 
  -5  10   4     1959.90     2132.81     64.32 o 
  -4  10   4      270.07      259.46     37.02 o 
  -3  10   4    11859.80    12110.23     99.53 o 
  -2  10   4      836.14     1009.74     54.30 o 
  -1  10   4      829.63      839.48     35.20 o 
   0  10   4       83.82       57.99     15.18 o 
   1  10   4    14752.93    15483.06    139.17 o 
   2  10   4     1947.64     1769.90     44.71 o 
   3  10   4     1894.21     1780.07     43.49 o 
   4  10   4      929.86      950.02     32.60 o 
   5  10   4     2959.65     3135.83     52.51 o 
   6  10   4      151.30      145.89     24.22 o 
   7  10   4      562.00      523.40     28.60 o 
   8  10   4       33.23       69.32     53.31 o 
   9  10   4     2469.42     2476.22    124.08 o 
  10  10   4      289.56      281.03     62.16 o 
  11  10   4      477.73      487.57     71.96 o 
 -12  11   4      178.21      183.50     59.11 o 
 -11  11   4      433.02      434.91     36.84 o 
 -10  11   4     1369.43     1355.80     56.40 o 
  -9  11   4      267.49      267.19     33.59 o 
  -8  11   4     3333.51     3504.53     90.02 o 
  -7  11   4       37.24       53.05     23.93 o 
  -6  11   4      537.08      566.31     41.77 o 
  -5  11   4       21.06       23.57     17.13 o 
  -4  11   4      897.04      794.61     30.60 o 
  -3  11   4       81.46       54.85      9.72 o 
  -2  11   4     3175.42     2771.28     55.25 o 
  -1  11   4     3739.97     3992.16     62.15 o 
   0  11   4     4428.83     4183.47     66.20 o 
   1  11   4     1490.88     1587.99     43.81 o 
   2  11   4     3976.05     4242.30     74.43 o 
   3  11   4     4451.76     4928.98     82.09 o 
   4  11   4    11722.57    12110.64    155.97 o 
   5  11   4     1509.26     1501.67     37.54 o 
   6  11   4      368.81      268.09     23.92 o 
   7  11   4      208.44      185.33     29.55 o 
   8  11   4      904.37      920.88     89.59 o 
   9  11   4      181.05      159.38     51.87 o 
  10  11   4      305.91      210.10     55.08 o 
  11  11   4      205.71      233.31     64.37 o 
 -12  12   4     1206.91     1130.89    253.10 o 
 -11  12   4      183.84      172.17     29.08 o 
 -10  12   4      235.30      262.89     36.99 o 
  -9  12   4       70.29      108.56     44.92 o 
  -8  12   4     4380.49     4840.44    120.64 o 
  -7  12   4       21.99       30.33     18.33 o 
  -6  12   4     2472.13     2682.27     76.73 o 
  -5  12   4       48.68       50.54     19.17 o 
  -4  12   4     2067.97     1844.03     64.78 o 
  -3  12   4     2599.39     2558.17     38.64 o 
  -2  12   4      367.10      310.03     27.37 o 
  -1  12   4      671.95      583.19     35.80 o 
   0  12   4     3251.82     3350.42     66.04 o 
   1  12   4      308.73      369.10     26.85 o 
   2  12   4     8021.60     8336.94    102.54 o 
   3  12   4       76.85      128.90     27.63 o 
   4  12   4     1766.25     1634.62     46.78 o 
   5  12   4       52.56       54.49     28.49 o 
   6  12   4      862.21      845.11     34.56 o 
   7  12   4       37.71       17.74     20.12 o 
   8  12   4       53.08       35.24     39.00 o 
   9  12   4       40.28       33.22     33.98 o 
  10  12   4      786.05      889.69     89.28 o 
 -12  13   4        2.05      -11.05     32.00 o 
 -11  13   4      164.81      211.44     28.01 o 
 -10  13   4       54.78       30.84     18.64 o 
  -9  13   4      303.48      335.58     39.47 o 
  -8  13   4      910.32      852.79     51.96 o 
  -7  13   4      502.03      562.45     48.14 o 
  -6  13   4       86.68       96.73     25.19 o 
  -5  13   4     1700.43     1728.79     58.59 o 
  -4  13   4        6.98       33.26     16.11 o 
  -3  13   4        8.45       15.85     10.23 o 
  -2  13   4      537.30      563.54     29.91 o 
  -1  13   4     2806.99     2766.30     68.32 o 
   0  13   4      641.90      628.91     31.36 o 
   1  13   4       20.47        9.94     15.08 o 
   2  13   4      419.04      574.74     65.12 o 
   3  13   4     1010.65     1040.71     56.41 o 
   4  13   4     1851.05     1735.00     51.17 o 
   5  13   4      309.14      367.91     24.41 o 
   6  13   4      156.16      130.99     18.54 o 
   7  13   4     1425.15     1544.67     48.80 o 
   8  13   4       59.65      101.94     63.37 o 
   9  13   4     1109.37     1140.81     96.78 o 
  10  13   4       71.11       34.58     33.71 o 
 -11  14   4      548.09      362.00     79.02 o 
 -10  14   4       21.77       16.38     14.89 o 
  -9  14   4       26.22       24.73     16.58 o 
  -8  14   4      598.10      609.57     65.16 o 
  -7  14   4     3415.64     3554.69     86.92 o 
  -6  14   4      628.27      646.60     61.93 o 
  -5  14   4      275.40      314.89     36.54 o 
  -4  14   4     3491.81     3436.03     91.30 o 
  -3  14   4     6121.00     6036.84    144.32 o 
  -2  14   4     1310.13     1269.25     45.10 o 
  -1  14   4     1238.87     1353.17     46.19 o 
   0  14   4      108.14      103.31     32.18 o 
   1  14   4      441.04      482.58     29.57 o 
   2  14   4      201.99      183.66     26.74 o 
   3  14   4        1.96       26.91     17.05 o 
   4  14   4      662.30      631.44     31.40 o 
   5  14   4      800.98      824.69     37.70 o 
   6  14   4     1263.02     1447.19     47.80 o 
   7  14   4        0.29       27.37     24.73 o 
   8  14   4        2.28        4.22     34.15 o 
   9  14   4     1104.60     1119.03    125.33 o 
 -11  15   4      221.73      158.70     34.10 o 
 -10  15   4      707.84      661.85     57.84 o 
  -9  15   4     1342.67     1331.50    122.88 o 
  -8  15   4      686.12      755.97     54.38 o 
  -7  15   4       52.52       22.07     13.72 o 
  -6  15   4     1703.72     1760.11     66.79 o 
  -5  15   4       95.72       74.50     21.94 o 
  -4  15   4     4783.04     4834.56     96.08 o 
  -3  15   4      547.48      486.76     65.20 o 
  -2  15   4     1332.72     1301.24     46.05 o 
  -1  15   4      478.32      493.42     28.51 o 
   0  15   4     3353.48     3329.43     64.75 o 
   1  15   4        7.31        8.95     15.47 o 
   2  15   4     2195.13     2167.58     52.51 o 
   3  15   4      235.12      220.66     26.80 o 
   4  15   4     2278.05     2358.29     58.93 o 
   5  15   4     1448.81     1521.66     41.39 o 
   6  15   4     1220.21     1283.34     47.43 o 
   7  15   4       14.00       29.20     19.09 o 
   8  15   4     2696.97     3161.25    142.92 o 
   9  15   4        4.55      -33.19     33.19 o 
 -10  16   4       80.43       53.58     22.15 o 
  -9  16   4       43.38       52.78     20.29 o 
  -8  16   4       16.21       48.49     22.68 o 
  -7  16   4     3881.03     3848.76     93.95 o 
  -6  16   4       85.77       93.06     26.98 o 
  -5  16   4      751.72      769.65     68.58 o 
  -4  16   4       11.32       15.78     15.07 o 
  -3  16   4     3465.60     3342.91     57.12 o 
  -2  16   4      820.22      697.52     36.50 o 
  -1  16   4      108.89      106.12     21.06 o 
   0  16   4      376.75      330.89     28.58 o 
   1  16   4     9932.94    10646.62    102.69 o 
   2  16   4       25.77       34.91     16.44 o 
   3  16   4      511.80      651.00     32.45 o 
   4  16   4      553.84      537.12     38.61 o 
   5  16   4     4691.84     4679.20     86.52 o 
   6  16   4       59.33       53.56     20.69 o 
   7  16   4      406.81      396.06     33.80 o 
   8  16   4       53.82      150.49     69.60 o 
   9  16   4     1280.31     1282.50    114.93 o 
 -10  17   4      791.83      885.65     59.68 o 
  -9  17   4      364.08      368.99     53.24 o 
  -8  17   4     1664.39     1756.76    136.67 o 
  -7  17   4      442.65      479.07     58.90 o 
  -6  17   4     1306.22     1311.08     85.08 o 
  -5  17   4      303.20      302.42     65.60 o 
  -4  17   4     1822.97     1833.88     65.21 o 
  -3  17   4        4.62       13.67     23.75 o 
  -2  17   4      467.28      545.93     30.25 o 
  -1  17   4     1261.71     1409.75     44.31 o 
   0  17   4     3453.06     3277.57     70.22 o 
   1  17   4        5.42       32.06     18.54 o 
   2  17   4      603.50      652.59     32.62 o 
   3  17   4     2707.66     3062.96     61.26 o 
   4  17   4     4896.85     5032.21     92.14 o 
   5  17   4      464.07      475.76     37.17 o 
   6  17   4      294.66      327.81     37.45 o 
   7  17   4      234.73      262.03     50.11 o 
   8  17   4      818.91      883.24     90.32 o 
  -9  18   4        2.12       54.30     21.36 o 
  -8  18   4      905.72      980.01     74.98 o 
  -7  18   4      531.39      530.52     49.27 o 
  -6  18   4     1282.42     1123.18     64.84 o 
  -5  18   4        0.59       13.38     13.96 o 
  -4  18   4      675.67      688.78     74.24 o 
  -3  18   4     3986.12     4228.87    113.94 o 
  -2  18   4      356.48      271.85     27.86 o 
  -1  18   4      191.97      300.49     28.16 o 
   0  18   4      844.99      812.00     37.68 o 
   1  18   4     1941.13     1793.62     52.00 o 
   2  18   4     1603.32     1478.09     45.38 o 
   3  18   4        1.18       29.86     40.57 o 
   4  18   4      538.15      463.84     38.11 o 
   5  18   4     1185.46     1126.03     49.35 o 
   6  18   4     1858.50     1780.32     88.48 o 
   7  18   4      150.07      184.57     35.07 o 
  -9  19   4      960.83      792.90    213.09 o 
  -8  19   4       68.97       40.84     29.75 o 
  -7  19   4      261.73      187.23     31.03 o 
  -6  19   4      111.56      154.60     39.07 o 
  -5  19   4     2974.93     2941.82     91.81 o 
  -4  19   4      488.06      492.95     47.60 o 
  -3  19   4      231.33      268.65     42.92 o 
  -2  19   4       30.93       43.37     14.23 o 
  -1  19   4     2237.25     2294.44     55.99 o 
   0  19   4      126.99      111.21     20.17 o 
   1  19   4       33.88       73.47     21.81 o 
   2  19   4       19.64       34.74     17.07 o 
   3  19   4     1674.05     1669.68     79.53 o 
   4  19   4       64.93       38.83     13.66 o 
   5  19   4      158.73      159.67     27.87 o 
   6  19   4        0.08       16.33     16.19 o 
   7  19   4     1940.81     2138.19    138.27 o 
  -8  20   4      977.36     1085.15    112.43 o 
  -7  20   4      392.90      388.94     40.04 o 
  -6  20   4      554.26      510.43     52.13 o 
  -5  20   4       38.47       61.96     24.76 o 
  -4  20   4      923.06     1060.04     69.34 o 
  -3  20   4      129.86       64.98     24.30 o 
  -2  20   4      470.22      420.09     40.69 o 
  -1  20   4      118.66      115.47     21.57 o 
   0  20   4      214.69      163.35     22.26 o 
   1  20   4        8.65       17.00     13.22 o 
   2  20   4     1113.68     1057.81     50.27 o 
   3  20   4      266.51      240.06     32.40 o 
   4  20   4      104.63       58.97     18.81 o 
   5  20   4      280.95      267.39     34.09 o 
   6  20   4     1532.89     1598.78     63.19 o 
  -7  21   4       45.69       68.23     43.76 o 
  -6  21   4      800.91      807.91     60.25 o 
  -5  21   4      114.50      150.62     27.02 o 
  -4  21   4     1333.91     1415.47     67.01 o 
  -3  21   4      113.48      116.19     32.50 o 
  -2  21   4      535.35      461.50     44.40 o 
  -1  21   4      298.53      344.28     41.81 o 
   0  21   4      587.02      532.13     33.70 o 
   1  21   4       14.48       33.70     17.76 o 
   2  21   4      123.22       75.84     25.43 o 
   3  21   4        8.51       30.52     18.85 o 
   4  21   4      971.12     1034.36     52.50 o 
   5  21   4       86.50       78.06     23.69 o 
  -6  22   4      122.42      142.52     58.55 o 
  -5  22   4        0.41       20.04     20.96 o 
  -4  22   4       31.14       38.68     16.62 o 
  -3  22   4      591.96      518.89     49.07 o 
  -2  22   4      173.29      190.70     31.65 o 
  -1  22   4       82.12      116.43     36.79 o 
   0  22   4       83.71       74.17     18.13 o 
   1  22   4     1426.36     1435.55     75.20 o 
   2  22   4        2.34       11.90     16.89 o 
   3  22   4       77.46       48.53     21.72 o 
   4  22   4       96.57       62.88     24.21 o 
  -4  23   4      502.12      528.80     55.02 o 
  -3  23   4        0.65       20.44     21.99 o 
  -2  23   4      340.81      326.32     38.63 o 
  -1  23   4      677.57      668.40     48.45 o 
   0  23   4      505.76      533.71     61.56 o 
   1  23   4        8.01        7.87     27.79 o 
   2  23   4      324.83      359.15     36.67 o 
   3  23   4     1377.17     1243.97     65.22 o 
  -1  24   4      325.17      321.06     61.03 o 
 -11   0   5     2656.99     2621.30    100.57 o 
  -9   0   5     3421.29     3359.01     86.72 o 
  -7   0   5    25159.24    27250.07    254.21 o 
  -5   0   5      250.57      505.30     31.92 o 
  -3   0   5    44231.82    45317.55    328.09 o 
  -1   0   5      224.61      209.73     18.08 o 
   1   0   5    22609.84    23822.12    187.06 o 
   3   0   5    14427.24    14393.79    192.26 o 
   5   0   5    14069.31    14373.02    339.68 o 
   7   0   5     1129.22     1428.45     91.69 o 
   9   0   5     5347.28     5820.93    171.74 o 
  11   0   5      175.74      176.45     61.65 o 
 -12   1   5      146.89       86.55     24.36 o 
 -11   1   5     1277.51     1224.95     54.79 o 
 -10   1   5     2129.49     2220.06     63.53 o 
  -9   1   5        9.40       13.96     10.86 o 
  -8   1   5     1028.05     1066.99     48.34 o 
  -7   1   5     4499.65     4476.20     72.58 o 
  -6   1   5    14407.21    15236.08    132.36 o 
  -5   1   5     4552.45     4720.19     70.86 o 
  -4   1   5     1946.93     2219.57     48.66 o 
  -3   1   5     2570.55     3086.64     45.42 o 
  -2   1   5    30354.83    29682.64    201.10 o 
  -1   1   5     2563.16     2635.14     33.09 o 
   0   1   5     4887.24     4582.21     51.32 o 
   1   1   5       65.38       41.07      7.48 o 
   2   1   5    18283.88    18185.30    128.41 o 
   3   1   5     1432.45     1368.36     26.07 o 
   4   1   5     6545.17     6055.43     81.05 o 
   5   1   5      138.96      155.60     37.98 o 
   6   1   5     4907.64     5045.98    124.60 o 
   7   1   5     3371.33     3501.35     95.59 o 
   8   1   5     2271.68     2171.11     81.37 o 
   9   1   5      342.89      338.09     43.84 o 
  10   1   5     2763.12     2796.55     87.01 o 
  11   1   5      264.00      227.39     38.60 o 
  12   1   5     1135.78     1078.76     64.02 o 
 -13   2   5       40.52       15.61     19.31 o 
 -12   2   5     2158.88     2321.18     65.36 o 
 -11   2   5     3023.04     2975.32     71.53 o 
 -10   2   5       71.90       24.16     14.43 o 
  -9   2   5      416.96      384.77     34.37 o 
  -8   2   5     2059.91     2119.21    102.22 o 
  -7   2   5     2586.78     2544.63     55.43 o 
  -6   2   5      910.76     1133.49     45.58 o 
  -5   2   5       98.65       91.36     20.80 o 
  -4   2   5    12207.55    13708.17     97.80 o 
  -3   2   5     2067.36     1577.77     39.47 o 
  -2   2   5        1.13       -2.30     13.68 o 
  -1   2   5     2908.77     2654.12     34.58 o 
   0   2   5     9683.04    10140.77     71.07 o 
   1   2   5    24839.01    25058.59    229.30 o 
   2   2   5     9331.34     8950.50     76.61 o 
   3   2   5       78.17      248.39     17.79 o 
   4   2   5     4003.70     3999.54     50.68 o 
   5   2   5      202.23      265.30     41.52 o 
   6   2   5     2058.79     1785.21     80.92 o 
   7   2   5     1707.84     1741.55     65.52 o 
   8   2   5     1019.79     1134.26    118.17 o 
   9   2   5     2165.68     2157.14    126.75 o 
  10   2   5      841.29      860.58     86.99 o 
  11   2   5        9.19        3.04     17.80 o 
 -13   3   5      424.16      332.11    102.33 o 
 -12   3   5      132.26       91.83     20.88 o 
 -11   3   5     1526.87     1558.75     59.28 o 
 -10   3   5     1171.13     1155.07     36.72 o 
  -9   3   5     2521.51     2558.27     67.73 o 
  -8   3   5      214.26      246.12     21.53 o 
  -7   3   5     4961.98     4955.33     75.57 o 
  -6   3   5     2816.15     2796.29     56.57 o 
  -5   3   5      406.43      391.66     28.12 o 
  -4   3   5      731.49      662.97     23.22 o 
  -3   3   5     9568.64     9146.66    105.02 o 
  -2   3   5      433.52      459.40     20.01 o 
  -1   3   5     6188.76     5364.07     56.68 o 
   0   3   5      141.76      132.94     12.77 o 
   1   3   5     2078.45     3433.02    124.12 o 
   2   3   5       55.55       74.62      9.65 o 
   3   3   5    25106.56    25726.27    204.05 o 
   4   3   5      453.68      420.68     14.14 o 
   5   3   5      110.19       82.87      8.43 o 
   6   3   5     2236.89     2245.72    124.94 o 
   7   3   5       41.62       35.83     20.54 o 
   8   3   5       48.39       11.33     22.88 o 
   9   3   5       93.07       57.44     72.60 o 
  10   3   5      202.26      265.27     37.67 o 
  11   3   5     1859.14     1838.89    101.53 o 
 -13   4   5      674.47      314.41    141.49 o 
 -12   4   5     1486.12     1539.90     52.40 o 
 -11   4   5      805.68      862.28     74.70 o 
 -10   4   5      304.17      306.30     22.47 o 
  -9   4   5      165.46      152.97     17.70 o 
  -8   4   5     4425.76     4439.58     80.35 o 
  -7   4   5      593.96      590.69     23.78 o 
  -6   4   5     1175.60     1194.48     46.40 o 
  -5   4   5     5487.46     5547.00     71.56 o 
  -4   4   5     7276.15     7782.36     67.99 o 
  -3   4   5     2061.58     1897.90     36.33 o 
  -2   4   5     1576.30     1444.20     32.91 o 
  -1   4   5     1225.15     1197.72     28.19 o 
   0   4   5     5540.37     5323.91     54.00 o 
   1   4   5    11994.23    11966.69     99.94 o 
   2   4   5       92.52       90.32      9.51 o 
   3   4   5      365.10      371.58     16.77 o 
   4   4   5     8489.34     8378.82     87.48 o 
   5   4   5     1733.20     1509.92     18.66 o 
   6   4   5      838.39     1008.91     63.58 o 
   7   4   5     2327.10     2285.00     98.40 o 
   8   4   5      814.35      930.59     71.25 o 
   9   4   5      472.95      496.33     42.01 o 
  10   4   5     1089.63     1144.28     73.47 o 
  11   4   5       46.83       48.93     42.86 o 
 -13   5   5       51.77       29.28     18.63 o 
 -12   5   5       90.25       98.25     21.65 o 
 -11   5   5     2311.56     2337.30     74.54 o 
 -10   5   5     1030.99     1067.95     47.88 o 
  -9   5   5      256.05      280.08     29.87 o 
  -8   5   5      176.03      154.15     14.82 o 
  -7   5   5     2221.61     2050.41     39.26 o 
  -6   5   5     6518.45     6764.30     80.01 o 
  -5   5   5       65.23      121.47     15.20 o 
  -4   5   5     5529.51     5800.47     76.03 o 
  -3   5   5      513.61      520.26     22.36 o 
  -2   5   5     3554.25     3547.76     53.69 o 
  -1   5   5     1786.64     1857.30     35.58 o 
   0   5   5        2.07       27.58     20.51 o 
   1   5   5        0.87        9.28      6.34 o 
   2   5   5     6526.68     6222.00     70.41 o 
   3   5   5       86.01       89.62      9.51 o 
   4   5   5      756.76      810.86     25.99 o 
   5   5   5      139.39      210.69     14.83 o 
   6   5   5      495.48      539.71     27.66 o 
   7   5   5     1639.19     1527.26     61.57 o 
   8   5   5     1997.24     2085.41     85.93 o 
   9   5   5      404.41      520.86     44.49 o 
  10   5   5      414.39      355.39     44.31 o 
  11   5   5      181.38      233.33     55.95 o 
 -13   6   5      501.53      399.81    134.18 o 
 -12   6   5       15.89        6.80     12.39 o 
 -11   6   5     1367.11     1281.59     51.81 o 
 -10   6   5      299.77      346.09     33.45 o 
  -9   6   5     1922.97     1920.33     40.63 o 
  -8   6   5       17.28       14.37     16.78 o 
  -7   6   5    10830.67    11209.11     88.70 o 
  -6   6   5      580.30      562.08     37.36 o 
  -5   6   5      160.68      184.07     16.37 o 
  -4   6   5     1205.46     1227.76     34.78 o 
  -3   6   5     2768.48     2495.53     41.47 o 
  -2   6   5     2722.08     2843.49     47.13 o 
  -1   6   5     3587.10     3922.66     62.28 o 
   0   6   5     1101.40     1232.03     41.11 o 
   1   6   5     2869.17     2691.07     80.63 o 
   2   6   5       40.34       66.09     12.25 o 
   3   6   5     4888.53     5068.10     72.00 o 
   4   6   5      196.84      259.56     15.04 o 
   5   6   5    10807.55    11050.74    137.43 o 
   6   6   5      197.57      213.25     18.16 o 
   7   6   5       79.06      147.78     36.65 o 
   8   6   5      138.14       78.95     29.38 o 
   9   6   5     3345.32     3334.25    147.21 o 
  10   6   5       12.97      -17.40     32.35 o 
  11   6   5      155.92      163.21     49.25 o 
 -13   7   5      124.85      101.04     41.00 o 
 -12   7   5       90.85       57.93     17.44 o 
 -11   7   5       51.67       19.57     15.47 o 
 -10   7   5     4072.39     4280.13    106.86 o 
  -9   7   5        3.77       -1.52     14.30 o 
  -8   7   5      351.74      299.39     26.06 o 
  -7   7   5      165.67      158.91     17.51 o 
  -6   7   5     3422.67     3312.42     49.35 o 
  -5   7   5     1862.20     2103.75     89.24 o 
  -4   7   5       39.23       58.62     20.03 o 
  -3   7   5       32.78       39.36      9.65 o 
  -2   7   5     9561.00     8803.96     76.00 o 
  -1   7   5     1929.41     2504.09     49.61 o 
   0   7   5     3894.73     3477.67     58.76 o 
   1   7   5       96.75       86.04     18.87 o 
   2   7   5     1564.68     1760.30     81.91 o 
   3   7   5     4093.59     3943.40     77.28 o 
   4   7   5     3731.13     3924.55     58.78 o 
   5   7   5     1133.36     1076.31     36.47 o 
   6   7   5     3338.76     3400.99     52.31 o 
   7   7   5      650.37      692.38     68.00 o 
   8   7   5     2477.42     2438.15     76.30 o 
   9   7   5      150.84      198.98     36.26 o 
  10   7   5      968.10      946.60     86.46 o 
  11   7   5       97.29      106.65     59.33 o 
 -13   8   5     1289.84      966.94    216.15 o 
 -12   8   5     2373.45     2236.37     76.82 o 
 -11   8   5     4269.61     4246.94     79.43 o 
 -10   8   5      143.24      143.94     25.67 o 
  -9   8   5      703.01      684.79     42.00 o 
  -8   8   5     5183.80     5269.10     81.17 o 
  -7   8   5     2467.34     2428.70     75.00 o 
  -6   8   5      865.92      850.46     20.01 o 
  -5   8   5     1352.06     1198.75     28.46 o 
  -4   8   5     5326.89     5752.04    113.22 o 
  -3   8   5    18350.86    18328.47    151.21 o 
  -2   8   5     2347.67     2425.11     42.67 o 
  -1   8   5     1494.61     1528.93     43.75 o 
   0   8   5     6012.15     6999.09    106.81 o 
   1   8   5    14983.21    15119.11    133.99 o 
   2   8   5     1498.23     1440.45     54.03 o 
   3   8   5      172.32      193.01     20.69 o 
   4   8   5     6496.14     7080.47     78.39 o 
   5   8   5     2904.34     2930.47     65.60 o 
   6   8   5     1310.92     1161.61     30.34 o 
   7   8   5      445.39      447.25     64.54 o 
   8   8   5     4288.61     4470.58    100.08 o 
   9   8   5     2757.51     2716.84    124.61 o 
  10   8   5      822.85     1003.32    100.51 o 
  11   8   5       53.88      -18.08     27.96 o 
 -13   9   5      880.09      577.54    184.39 o 
 -12   9   5        5.70        4.82      9.66 o 
 -11   9   5     1509.78     1550.52     54.96 o 
 -10   9   5      670.77      628.99     42.51 o 
  -9   9   5     5465.57     5727.81    120.59 o 
  -8   9   5        0.46        6.75     31.50 o 
  -7   9   5      459.21      497.71     42.12 o 
  -6   9   5      784.74      796.47     47.55 o 
  -5   9   5     4982.57     5219.17     65.65 o 
  -4   9   5      347.80      357.72     34.01 o 
  -3   9   5     4956.77     5055.93     74.57 o 
  -2   9   5       19.26       51.02     16.08 o 
  -1   9   5    22411.53    23821.21    142.45 o 
   0   9   5       73.86      132.83     22.76 o 
   1   9   5       36.22       77.59     18.51 o 
   2   9   5     7030.63     6637.78    126.07 o 
   3   9   5    19075.31    20377.00    371.82 o 
   4   9   5      968.80      929.73     31.43 o 
   5   9   5      205.06      231.69     21.09 o 
   6   9   5     1537.54     1578.20     41.98 o 
   7   9   5     4252.64     4298.77    117.82 o 
   8   9   5      181.25      171.76     36.08 o 
   9   9   5        5.85       32.76     32.60 o 
  10   9   5        0.80      -21.67     32.64 o 
  11   9   5     2712.37     2872.32    152.68 o 
 -12  10   5     1682.22     1614.08     96.16 o 
 -11  10   5       29.64       23.82     14.43 o 
 -10  10   5       80.28       22.14     14.05 o 
  -9  10   5      250.17      219.71     31.74 o 
  -8  10   5     9445.38    10035.56    129.62 o 
  -7  10   5      149.12      116.54     23.69 o 
  -6  10   5       34.48       25.27     15.48 o 
  -5  10   5      464.64      458.82     22.32 o 
  -4  10   5    11121.34    11519.51    150.97 o 
  -3  10   5      166.63      226.54     21.99 o 
  -2  10   5     2340.85     2348.85     58.02 o 
  -1  10   5      358.79      424.62     27.23 o 
   0  10   5     6885.64     7100.36     98.81 o 
   1  10   5      166.14      267.36     27.78 o 
   2  10   5      481.53      464.50     32.47 o 
   3  10   5      144.01      228.66     29.05 o 
   4  10   5    10807.35    11446.21    175.11 o 
   5  10   5        4.65       13.81     11.77 o 
   6  10   5     2742.36     2814.13     46.00 o 
   7  10   5       35.68       78.94     32.80 o 
   8  10   5     2970.00     3077.45    137.21 o 
   9  10   5      147.03      173.31     61.04 o 
  10  10   5      606.41      513.82     76.57 o 
 -12  11   5      165.21      177.38     35.77 o 
 -11  11   5      227.76      223.54     30.40 o 
 -10  11   5      803.07      791.59     49.74 o 
  -9  11   5     1244.57     1217.87     53.53 o 
  -8  11   5      533.84      533.34     52.53 o 
  -7  11   5      674.88      706.87     55.81 o 
  -6  11   5     1921.84     2166.07     74.98 o 
  -5  11   5     4774.79     4536.21     59.83 o 
  -4  11   5      537.11      524.96     34.68 o 
  -3  11   5       24.45       37.49     12.01 o 
  -2  11   5     1396.28     1640.82     45.81 o 
  -1  11   5     2409.58     2313.20     58.28 o 
   0  11   5       29.43       20.04     16.98 o 
   1  11   5      118.94      145.05     20.80 o 
   2  11   5     1313.92     1383.42     42.52 o 
   3  11   5     5036.47     4930.31     84.76 o 
   4  11   5        1.60      -13.47     13.47 o 
   5  11   5       33.48      108.52     18.84 o 
   6  11   5      314.31      274.64     24.45 o 
   7  11   5     3372.76     3533.19     88.51 o 
   8  11   5      873.59      872.79     88.09 o 
   9  11   5       53.16       41.94     32.76 o 
  10  11   5       53.53        9.86     28.51 o 
 -12  12   5      500.81      502.48     55.28 o 
 -11  12   5      467.29      486.45     41.58 o 
 -10  12   5        8.20       27.42     14.82 o 
  -9  12   5     2819.22     2807.64     71.14 o 
  -8  12   5      376.12      408.64     43.61 o 
  -7  12   5     5731.58     6070.86    103.81 o 
  -6  12   5       19.44       17.56     34.33 o 
  -5  12   5        6.60       15.57      6.65 o 
  -4  12   5      722.08      700.92     24.40 o 
  -3  12   5      651.61      635.52     50.94 o 
  -2  12   5       34.99       34.41     17.80 o 
  -1  12   5       77.05       87.47     24.98 o 
   0  12   5     1745.57     1760.54     45.37 o 
   1  12   5     1240.80     1206.99     45.25 o 
   2  12   5      758.37      742.45     31.17 o 
   3  12   5      409.24      483.43     32.39 o 
   4  12   5       50.90       24.07     14.27 o 
   5  12   5     4355.51     4646.61     64.59 o 
   6  12   5       32.72       17.28     12.68 o 
   7  12   5       12.32      106.87     57.35 o 
   8  12   5       94.20      134.00     54.86 o 
   9  12   5     1029.33     1040.13    118.18 o 
  10  12   5       72.91      124.69     57.72 o 
 -11  13   5        0.34       25.54     19.31 o 
 -10  13   5     1605.96     1490.14     64.44 o 
  -9  13   5      416.69      427.04     38.16 o 
  -8  13   5      636.21      686.07     49.26 o 
  -7  13   5     3036.22     3159.09    118.99 o 
  -6  13   5     1463.48     1616.12     69.26 o 
  -5  13   5      826.72      955.02     58.40 o 
  -4  13   5      559.51      572.25     26.82 o 
  -3  13   5        0.17       21.36     16.65 o 
  -2  13   5     5550.60     5682.56    102.93 o 
  -1  13   5       36.54       49.11     24.99 o 
   0  13   5     1456.58     1370.37     45.21 o 
   1  13   5      379.88      351.12     30.80 o 
   2  13   5      590.24      544.46     29.64 o 
   3  13   5     1069.58     1163.63     39.52 o 
   4  13   5      323.77      391.00     26.67 o 
   5  13   5      560.27      569.68     30.93 o 
   6  13   5      580.43      508.95     33.54 o 
   7  13   5      769.03      811.36     88.30 o 
   8  13   5      445.83      397.34     66.88 o 
   9  13   5       54.71       60.64     44.79 o 
 -11  14   5      658.14      651.57     50.19 o 
 -10  14   5      178.09      186.75     30.43 o 
  -9  14   5       24.63       17.47     19.43 o 
  -8  14   5     1437.93     1386.18     59.67 o 
  -7  14   5        1.66       19.70     20.55 o 
  -6  14   5      163.07      171.36     32.23 o 
  -5  14   5      888.41      829.68     49.64 o 
  -4  14   5     1709.94     1478.98     91.46 o 
  -3  14   5      484.52      571.23     34.01 o 
  -2  14   5      325.78      370.86     27.09 o 
  -1  14   5     1025.48      996.76     34.98 o 
   0  14   5     4012.58     4106.55     78.01 o 
   1  14   5      930.73      995.76     36.99 o 
   2  14   5     2182.35     2275.92     50.31 o 
   3  14   5      255.02      258.01     25.01 o 
   4  14   5      713.75      709.96     39.84 o 
   5  14   5     1034.34     1088.98     38.38 o 
   6  14   5      223.37      277.90     29.54 o 
   7  14   5       10.78       27.96     35.73 o 
   8  14   5     1739.96     1706.26    111.43 o 
   9  14   5      363.84      532.12     81.58 o 
 -11  15   5      539.14      513.24     56.07 o 
 -10  15   5      194.95      183.30     30.34 o 
  -9  15   5      678.39      614.26     59.07 o 
  -8  15   5      235.14      255.83     33.48 o 
  -7  15   5      296.21      359.37     40.29 o 
  -6  15   5     1681.17     1772.93    128.97 o 
  -5  15   5     1668.31     1607.80     75.28 o 
  -4  15   5      453.17      407.40     24.10 o 
  -3  15   5     2253.31     2202.07     61.40 o 
  -2  15   5      187.65      173.31     27.35 o 
  -1  15   5     5733.50     5932.51     72.16 o 
   0  15   5       41.80       27.63     24.10 o 
   1  15   5      341.97      355.83     27.36 o 
   2  15   5      377.40      398.94     28.07 o 
   3  15   5     3120.74     3054.32     67.79 o 
   4  15   5        0.52       -5.40     17.22 o 
   5  15   5        2.79        5.82     13.65 o 
   6  15   5       83.52       60.83     19.67 o 
   7  15   5     2666.34     2725.05    130.27 o 
   8  15   5      157.22      266.69     74.31 o 
   9  15   5       42.05       86.48     52.91 o 
 -10  16   5      134.60      129.89     33.52 o 
  -9  16   5      293.17      323.59     50.13 o 
  -8  16   5     2979.05     2930.83     89.29 o 
  -7  16   5        0.98       10.86     16.65 o 
  -6  16   5      767.69      744.49     69.02 o 
  -5  16   5       10.97       -5.23     20.27 o 
  -4  16   5     4957.50     4933.65    133.38 o 
  -3  16   5     1457.51     1323.80     52.52 o 
  -2  16   5     3910.53     3923.64     85.79 o 
  -1  16   5      240.96      213.15     24.14 o 
   0  16   5     3131.66     3017.66     62.11 o 
   1  16   5       98.92      149.99     35.53 o 
   2  16   5      410.63      470.11     39.58 o 
   3  16   5       32.03       34.08     18.61 o 
   4  16   5     5454.47     5390.97     98.60 o 
   5  16   5        9.28       19.74     15.51 o 
   6  16   5     1242.93     1318.07     48.16 o 
   7  16   5       61.77       51.33     53.18 o 
   8  16   5     1089.46     1099.33    108.30 o 
 -10  17   5      437.67      411.05     48.33 o 
  -9  17   5     1410.60     1451.27     84.06 o 
  -8  17   5       23.11       25.83     18.98 o 
  -7  17   5      657.36      664.14     52.64 o 
  -6  17   5     1411.19     1393.34     64.33 o 
  -5  17   5     4838.83     5112.91    106.92 o 
  -4  17   5      232.31      294.16     42.44 o 
  -3  17   5     1184.06     1226.55     50.20 o 
  -2  17   5       15.79        6.01     11.92 o 
  -1  17   5     4082.85     4259.21     81.93 o 
   0  17   5        4.32       14.56     16.62 o 
   1  17   5      762.73      748.70     34.82 o 
   2  17   5      548.49      545.13     37.23 o 
   3  17   5     4174.29     4385.34     76.85 o 
   4  17   5      433.20      377.27     28.73 o 
   5  17   5       49.30       35.06     20.12 o 
   6  17   5     1070.13      997.19     47.72 o 
   7  17   5     1714.94     1702.87    130.21 o 
   8  17   5      205.09      245.39     74.14 o 
  -9  18   5      241.21      218.72     35.90 o 
  -8  18   5      352.19      396.29     42.91 o 
  -7  18   5     1817.57     1623.19     78.07 o 
  -6  18   5      284.02      281.67     52.94 o 
  -5  18   5      390.24      347.09     44.98 o 
  -4  18   5      999.67     1037.73     66.98 o 
  -3  18   5     2443.38     2470.52     74.74 o 
  -2  18   5      495.15      503.72     29.93 o 
  -1  18   5      365.36      259.04     28.45 o 
   0  18   5     2513.48     2385.50     60.72 o 
   1  18   5     2272.27     2196.77     55.00 o 
   2  18   5     1037.22     1044.47     45.16 o 
   3  18   5      342.97      305.40     34.55 o 
   4  18   5      375.89      365.57     34.41 o 
   5  18   5     1496.35     1424.81     61.44 o 
   6  18   5      407.73      431.99     39.63 o 
   7  18   5      361.73      367.60     71.37 o 
  -8  19   5        1.78       37.18     17.69 o 
  -7  19   5      136.51      131.87     26.98 o 
  -6  19   5     1296.19     1279.39     61.53 o 
  -5  19   5      266.36      228.32     38.13 o 
  -4  19   5        0.75       11.44     18.40 o 
  -3  19   5       92.50      225.67     38.06 o 
  -2  19   5     1989.63     2120.29    118.05 o 
  -1  19   5       40.24       39.88     16.69 o 
   0  19   5     1337.05     1401.48     48.44 o 
   1  19   5       18.04       33.22     17.64 o 
   2  19   5     1278.14     1334.18     51.78 o 
   3  19   5       77.17      105.68     27.93 o 
   4  19   5      705.32      763.71     51.13 o 
   5  19   5        2.42        9.80     16.22 o 
   6  19   5      534.94      547.13     42.06 o 
  -8  20   5       78.94       71.27     23.70 o 
  -7  20   5      183.05      161.37     29.38 o 
  -6  20   5      109.72       81.16     25.79 o 
  -5  20   5      424.86      448.64     49.20 o 
  -4  20   5      310.49      304.17     35.25 o 
  -3  20   5     1568.39     1567.94     91.18 o 
  -2  20   5      180.72      133.39     35.26 o 
  -1  20   5      155.43      127.93     20.97 o 
   0  20   5      557.35      518.20     34.32 o 
   1  20   5     1280.69     1258.24     45.44 o 
   2  20   5       66.88       56.04     17.95 o 
   3  20   5       15.84       20.53     30.75 o 
   4  20   5       68.23       45.61     17.80 o 
   5  20   5      542.43      488.35     48.24 o 
  -7  21   5      574.31      561.92     96.85 o 
  -6  21   5      501.81      577.97     56.60 o 
  -5  21   5      600.17      617.98     87.95 o 
  -4  21   5      161.75      211.37     32.21 o 
  -3  21   5      381.38      353.24     39.99 o 
  -2  21   5        1.53       23.17     18.01 o 
  -1  21   5     1111.41     1101.75     56.07 o 
   0  21   5        0.27       14.33     15.24 o 
   1  21   5        1.57       35.52     15.69 o 
   2  21   5      424.10      539.46     44.70 o 
   3  21   5      622.23      638.05     52.65 o 
   4  21   5       64.59       86.21     26.54 o 
  -5  22   5       27.17       38.52     32.02 o 
  -4  22   5     1949.04     2066.16     85.86 o 
  -3  22   5       87.31       94.33     33.80 o 
  -2  22   5      107.82       44.96     24.32 o 
  -1  22   5        0.33       17.70     17.35 o 
   0  22   5      734.06      700.12     54.90 o 
   1  22   5       68.01       68.11     22.82 o 
   2  22   5       14.63       18.22     19.52 o 
   3  22   5       25.41        2.55     16.48 o 
  -3  23   5      171.00      182.96     34.50 o 
  -2  23   5      331.08      292.16     39.03 o 
  -1  23   5      600.76      628.06     73.19 o 
   0  23   5      161.67      186.83     34.94 o 
   1  23   5      186.81      160.79     39.69 o 
 -12   0   6     3650.11     3762.68     91.99 o 
 -10   0   6       59.49       48.81     21.96 o 
  -8   0   6     4599.72     4832.20    112.44 o 
  -6   0   6     2214.08     2254.45     70.76 o 
  -4   0   6    49242.95    54040.41   1140.60 o 
  -2   0   6     1381.66     1597.88    106.68 o 
   0   0   6    24490.75    26489.63    263.17 o 
   2   0   6    14188.47    13974.31    124.35 o 
   4   0   6     8589.67     8217.07    500.96 o 
   6   0   6       44.06      240.05     55.41 o 
   8   0   6    12525.18    12881.16    224.69 o 
  10   0   6      319.24      516.10     77.38 o 
 -13   1   6      143.79       76.34     21.85 o 
 -12   1   6      130.93      126.72     25.22 o 
 -11   1   6     4390.17     4383.47     68.34 o 
 -10   1   6       45.97       23.67     10.46 o 
  -9   1   6      827.45      752.43     47.18 o 
  -8   1   6     1264.17     1294.94     45.15 o 
  -7   1   6    10678.69    11163.61    189.53 o 
  -6   1   6     2284.22     2114.22     47.08 o 
  -5   1   6    12970.44    13722.69    143.88 o 
  -3   1   6    14276.93    15060.30    122.45 o 
  -2   1   6    14519.38    15104.80    123.30 o 
  -1   1   6     3848.69     3887.59     72.99 o 
   0   1   6     1646.89     1658.43     34.42 o 
   1   1   6    16622.65    17182.75    133.29 o 
   2   1   6     1157.98     1894.59     43.58 o 
   3   1   6     8360.24     7596.02    101.43 o 
   4   1   6       93.22       91.08      9.82 o 
   5   1   6     7790.38     8190.99    148.96 o 
   6   1   6     3971.03     3959.48     98.51 o 
   7   1   6     5030.47     5373.45    137.10 o 
   8   1   6       94.70      146.80     41.63 o 
   9   1   6     1400.28     1350.89     74.90 o 
  10   1   6      484.19      457.77     49.83 o 
  11   1   6      644.04      631.18     60.24 o 
 -13   2   6     1629.39     1698.41     92.62 o 
 -12   2   6      432.44      379.25     70.92 o 
 -11   2   6        0.23       22.66      9.06 o 
 -10   2   6      400.58      373.65     37.25 o 
  -9   2   6     5990.75     6417.88     79.64 o 
  -8   2   6     8659.67     8824.45    133.73 o 
  -7   2   6      609.97      590.39     31.21 o 
  -6   2   6        0.01       27.65     13.11 o 
  -5   2   6      366.14      488.73     34.03 o 
  -4   2   6       70.10      186.61     20.83 o 
  -3   2   6      997.86     1021.11     37.68 o 
  -2   2   6      390.75      318.99     28.47 o 
  -1   2   6     4247.97     3946.90     62.62 o 
   0   2   6     1554.49     1298.60     42.03 o 
   1   2   6      942.13      830.51     23.43 o 
   2   2   6      101.28       73.13      9.36 o 
   3   2   6     5417.49     5703.15     62.76 o 
   4   2   6     9677.70     9487.21     95.16 o 
   5   2   6     3657.70     4069.08     95.68 o 
   6   2   6      498.93      430.28     63.57 o 
   7   2   6     1829.47     1737.92     76.28 o 
   8   2   6      800.59      803.52     56.00 o 
   9   2   6     1214.54     1219.78    129.24 o 
  10   2   6       21.76       10.34     19.87 o 
  11   2   6      122.44       79.94     41.63 o 
 -13   3   6      306.50      266.59     38.31 o 
 -12   3   6     1189.01     1130.32     60.64 o 
 -11   3   6      124.78       77.00     44.17 o 
 -10   3   6     3296.57     3343.10     72.13 o 
  -9   3   6      808.04      798.89     37.45 o 
  -8   3   6     3768.51     3746.15     75.76 o 
  -7   3   6      141.73      171.85     20.78 o 
  -6   3   6     5138.55     5156.37     81.58 o 
  -5   3   6     2874.31     3303.95     62.40 o 
  -4   3   6     2528.44     2547.30     44.76 o 
  -3   3   6     1020.75      842.49     30.54 o 
  -2   3   6     6355.73     6138.44     66.31 o 
  -1   3   6     2658.60     2735.22     52.24 o 
   0   3   6      505.11      365.09     26.91 o 
   1   3   6     1473.08     1448.13     30.90 o 
   2   3   6    10823.44    10898.99     90.77 o 
   3   3   6      802.80      653.80     27.54 o 
   4   3   6       27.91      546.23     41.22 o 
   5   3   6      225.65      228.44     36.88 o 
   6   3   6     2936.58     2828.02    108.05 o 
   7   3   6       13.82       17.13     20.81 o 
   8   3   6       95.55       91.44     27.10 o 
   9   3   6      117.09       64.94     24.64 o 
  10   3   6      633.31      594.73     66.60 o 
 -13   4   6     1325.23     1177.35    138.47 o 
 -12   4   6       44.91       50.31     23.65 o 
 -11   4   6        1.78       10.95     12.16 o 
 -10   4   6     2117.22     2128.52     65.02 o 
  -9   4   6     1703.73     1763.32     62.64 o 
  -8   4   6     8257.46     9267.52    161.84 o 
  -7   4   6      175.54      149.49     13.36 o 
  -6   4   6     1086.33     1102.05     37.22 o 
  -5   4   6      733.53      680.69     31.27 o 
  -4   4   6      320.59      411.21     30.14 o 
  -3   4   6     1133.05     1118.05     31.90 o 
  -2   4   6     1374.43     1303.20     45.61 o 
  -1   4   6     3552.57     3541.35     64.05 o 
   0   4   6      330.65      349.37     25.32 o 
   1   4   6       94.16       53.68     15.93 o 
   2   4   6       28.51      100.77     17.06 o 
   3   4   6     1694.53     1689.45     59.68 o 
   4   4   6     7045.99     6835.55    115.89 o 
   5   4   6     2865.74     2695.32     67.79 o 
   6   4   6      176.68      285.00     47.61 o 
   7   4   6      267.97      303.09     69.99 o 
   8   4   6      184.98      160.54     36.30 o 
   9   4   6     2104.88     2149.22    101.36 o 
  10   4   6        1.37       21.31     21.39 o 
  11   4   6      144.24       91.76     44.24 o 
 -13   5   6      167.89      118.51     46.01 o 
 -12   5   6      245.71      224.12     30.79 o 
 -11   5   6     1766.67     1807.69    100.26 o 
 -10   5   6        1.31        9.20     14.15 o 
  -9   5   6        2.09        2.76      6.33 o 
  -8   5   6      546.03      603.19     42.59 o 
  -7   5   6     4010.89     4039.37    108.10 o 
  -6   5   6     1345.72     1248.95     29.65 o 
  -5   5   6      137.33      217.20     23.03 o 
  -4   5   6      705.97      637.68     29.90 o 
  -3   5   6     4482.92     4257.42     65.40 o 
  -2   5   6     1939.16     1597.78     44.56 o 
  -1   5   6     3076.16     2930.20     55.14 o 
   0   5   6      233.61      315.68     22.55 o 
   1   5   6      298.14      320.34     24.51 o 
   2   5   6      235.13      220.75     22.02 o 
   3   5   6     2855.74     2518.88     50.06 o 
   4   5   6      771.70      701.75     17.06 o 
   5   5   6       43.89       39.69     14.92 o 
   6   5   6      156.17      178.92     33.76 o 
   7   5   6      413.92      512.13     44.39 o 
   8   5   6      235.26      301.76     50.58 o 
   9   5   6      211.81      213.65     40.64 o 
  10   5   6      293.55      265.82     39.73 o 
  11   5   6      589.32      631.05     82.35 o 
 -13   6   6       85.11       40.41     24.39 o 
 -12   6   6     1961.46     2000.08     63.21 o 
 -11   6   6      290.04      329.49     33.35 o 
 -10   6   6        4.96        6.25     15.55 o 
  -9   6   6        7.02       10.60     10.77 o 
  -8   6   6     2526.74     2497.27     67.09 o 
  -7   6   6       22.85       37.61     11.15 o 
  -6   6   6     1825.56     1669.27     34.25 o 
  -5   6   6      735.64      745.02     27.77 o 
  -4   6   6    18084.09    18597.81    157.17 o 
  -3   6   6     1492.90     1551.85     45.82 o 
  -2   6   6       57.66       61.48     17.73 o 
  -1   6   6       10.77       49.72     17.93 o 
   0   6   6     8944.09     8804.49     91.18 o 
   1   6   6      381.75      609.58     38.36 o 
   2   6   6       23.84       50.17     13.21 o 
   3   6   6        2.40       15.14     11.29 o 
   4   6   6     9420.74     9598.45    126.91 o 
   5   6   6      866.86      848.06     36.99 o 
   6   6   6     1231.52     1152.99    102.07 o 
   7   6   6      121.90      155.18     31.30 o 
   8   6   6     8534.13     8828.86    175.05 o 
   9   6   6       12.41       17.88     23.81 o 
  10   6   6      146.60      222.63     63.09 o 
  11   6   6        2.59        1.06     22.90 o 
 -13   7   6        0.24       22.76     33.16 o 
 -12   7   6        5.88        5.81     13.63 o 
 -11   7   6     3725.58     3831.69    139.49 o 
 -10   7   6      210.12      191.33     30.73 o 
  -9   7   6      810.67      754.21     44.99 o 
  -8   7   6        0.55        7.34      8.52 o 
  -7   7   6     5875.81     6075.84     77.08 o 
  -6   7   6     1680.81     1566.75     31.13 o 
  -5   7   6     2938.07     2849.67     48.53 o 
  -4   7   6      198.67      193.96     17.61 o 
  -3   7   6     8218.35     8160.94     88.73 o 
  -2   7   6     3516.97     3346.04     96.46 o 
  -1   7   6     2125.01     2090.18     49.24 o 
   0   7   6       25.68       69.61     17.08 o 
   1   7   6     7841.06     8147.68     89.86 o 
   2   7   6      847.61     1040.68     34.93 o 
   3   7   6     8795.75     9021.13     98.43 o 
   4   7   6       29.15       43.72     16.39 o 
   5   7   6      195.87      229.25     27.71 o 
   6   7   6     3119.09     3210.13     53.93 o 
   7   7   6     2273.18     2289.39     89.52 o 
   8   7   6      222.96      256.56     56.03 o 
   9   7   6      396.87      401.16     69.77 o 
  10   7   6      952.63      949.06    115.43 o 
 -13   8   6      869.71      677.60    235.48 o 
 -12   8   6      654.43      662.34     99.63 o 
 -11   8   6      752.21      739.61     51.03 o 
 -10   8   6      434.16      427.53     37.49 o 
  -9   8   6      890.47      892.12     51.25 o 
  -8   8   6     5979.65     5974.16     96.81 o 
  -7   8   6     1698.72     1639.92     75.54 o 
  -6   8   6       37.35       38.10      8.47 o 
  -5   8   6     1292.88     1373.86     41.45 o 
  -4   8   6     9620.90     9825.14    132.72 o 
  -3   8   6     4887.31     4793.86     82.36 o 
  -2   8   6      188.34      229.31     22.98 o 
  -1   8   6    10849.74    11372.37    112.03 o 
   0   8   6     6310.76     6164.12     79.37 o 
   1   8   6     5559.55     5518.03     87.77 o 
   2   8   6     2390.44     2382.84     55.60 o 
   3   8   6     8934.89    10724.02    134.13 o 
   4   8   6     9069.83     9321.21    124.56 o 
   5   8   6     1872.23     1822.34     45.56 o 
   6   8   6     1740.99     1528.22     32.30 o 
   7   8   6     2044.97     2050.34    152.70 o 
   8   8   6      903.11      834.10     51.84 o 
   9   8   6     1601.41     1692.33    109.95 o 
  10   8   6      119.61      157.55     54.87 o 
 -13   9   6       51.50       23.25     19.45 o 
 -12   9   6      704.05      770.29     60.80 o 
 -11   9   6      118.78       98.95     25.08 o 
 -10   9   6     3718.07     3930.76    101.72 o 
  -9   9   6      126.75      160.34     47.15 o 
  -8   9   6       20.93       61.79     19.94 o 
  -7   9   6      127.08      124.29     29.95 o 
  -6   9   6     6813.66     6815.25    139.03 o 
  -5   9   6      148.43      195.60     18.19 o 
  -4   9   6      380.16      399.52     29.11 o 
  -3   9   6     1931.12     1901.11     46.23 o 
  -2   9   6    11525.00    11719.77    144.41 o 
  -1   9   6      519.43      520.51     34.26 o 
   0   9   6      332.16      295.56     31.78 o 
   1   9   6     1160.82     1295.79     39.78 o 
   2   9   6    10739.87    10770.04    109.56 o 
   3   9   6      109.41      148.56     25.50 o 
   4   9   6     1287.31     1343.44     39.01 o 
   5   9   6      198.38      224.77     23.48 o 
   6   9   6     4266.57     4547.65     89.95 o 
   7   9   6      773.26      652.49     75.80 o 
   8   9   6      429.29      454.89     53.37 o 
   9   9   6       96.48       54.98     31.88 o 
  10   9   6     1492.18     1607.44    120.57 o 
 -12  10   6        9.85        9.11     23.13 o 
 -11  10   6     1125.59     1022.06     55.34 o 
 -10  10   6       28.69       23.77     10.26 o 
  -9  10   6     3054.62     3160.85     80.56 o 
  -8  10   6        0.42       29.79     28.76 o 
  -7  10   6     1832.64     1845.36    106.75 o 
  -6  10   6      194.18      170.14     30.75 o 
  -5  10   6     7901.51     8034.30    115.02 o 
  -4  10   6       32.90       63.42     13.07 o 
  -3  10   6     3632.75     3584.38     57.95 o 
  -2  10   6      834.32      854.05     39.02 o 
  -1  10   6     5413.25     5777.68     88.99 o 
   0  10   6     1061.01      984.84     33.52 o 
   1  10   6     4092.32     4046.06     71.59 o 
   2  10   6       55.01       31.82     16.43 o 
   3  10   6     9493.71    10220.29    136.53 o 
   4  10   6      609.43      628.89     41.22 o 
   5  10   6     3241.00     3086.08     62.70 o 
   6  10   6     1127.44      992.15     54.01 o 
   7  10   6     2018.76     2071.03     95.14 o 
   8  10   6       24.32       14.52     33.54 o 
   9  10   6     2391.02     2521.64    125.23 o 
  10  10   6       85.22      154.93     61.29 o 
 -12  11   6        9.00       -7.63     15.28 o 
 -11  11   6     1013.97      906.98     50.69 o 
 -10  11   6      559.45      612.30     49.22 o 
  -9  11   6       15.74       29.65     17.96 o 
  -8  11   6     1500.80     1520.33     65.10 o 
  -7  11   6     3880.43     3810.60     85.29 o 
  -6  11   6     2951.94     2993.27     76.45 o 
  -5  11   6       34.61       53.25     15.64 o 
  -4  11   6      937.48      745.18     31.16 o 
  -3  11   6     6956.23     6875.86     84.45 o 
  -2  11   6     3100.99     2682.94     53.55 o 
  -1  11   6     1415.58     1447.61     42.36 o 
   0  11   6      132.42      148.23     21.39 o 
   1  11   6      636.78      691.68     34.27 o 
   2  11   6     2213.46     2234.58     64.99 o 
   3  11   6      164.07      183.73     24.60 o 
   4  11   6        5.34       24.01     13.47 o 
   5  11   6       23.77       34.40     14.89 o 
   6  11   6     2372.53     2560.78     56.22 o 
   7  11   6      284.08      278.93     39.90 o 
   8  11   6      138.87      223.66     59.80 o 
   9  11   6      148.07      200.35     60.40 o 
 -12  12   6      583.62      557.56     45.58 o 
 -11  12   6       49.30       34.76     15.37 o 
 -10  12   6      349.88      293.45     34.23 o 
  -9  12   6      521.02      655.82     51.55 o 
  -8  12   6      424.92      454.98     45.51 o 
  -7  12   6     2133.92     2079.80     72.91 o 
  -6  12   6     1544.98     1513.11     63.93 o 
  -5  12   6       68.56       50.75     17.62 o 
  -4  12   6     3419.75     3479.49    124.74 o 
  -3  12   6      115.40      143.49     21.50 o 
  -2  12   6      499.39      485.23     29.67 o 
  -1  12   6      522.86      650.02     45.23 o 
   0  12   6     4471.78     4767.48    127.86 o 
   1  12   6      513.91      498.92     32.39 o 
   2  12   6      853.44      708.58     34.85 o 
   3  12   6       84.44       56.64     19.72 o 
   4  12   6       71.33      116.42     19.96 o 
   5  12   6      687.98      720.73     31.22 o 
   6  12   6       48.03       15.46     10.61 o 
   7  12   6        7.29       22.54     39.05 o 
   8  12   6     1432.28     1430.45    100.67 o 
   9  12   6        1.23       52.20     47.90 o 
 -11  13   6     1770.99     1834.09     82.40 o 
 -10  13   6       89.59       88.19     32.91 o 
  -9  13   6      178.86      153.21     29.87 o 
  -8  13   6      143.95      177.17     35.42 o 
  -7  13   6     4101.50     4108.94     98.74 o 
  -6  13   6      280.14      242.66     31.96 o 
  -5  13   6     1650.72     1506.81     33.15 o 
  -4  13   6      609.49      650.53     28.17 o 
  -3  13   6      813.62      719.53     43.82 o 
  -2  13   6     1213.69     1119.90     54.64 o 
  -1  13   6      133.30      183.30     23.08 o 
   0  13   6       87.94      138.70     26.24 o 
   1  13   6     3708.99     3737.66     73.19 o 
   2  13   6     1285.70     1449.09     44.90 o 
   3  13   6     2119.51     2198.47     50.56 o 
   4  13   6       40.71       54.22     19.66 o 
   5  13   6      481.05      510.26     31.06 o 
   6  13   6        1.03        6.55      9.22 o 
   7  13   6     1456.98     1590.20    112.11 o 
   8  13   6      249.84      262.14     67.75 o 
   9  13   6        7.27      -15.46     33.54 o 
 -11  14   6      320.38      307.36     36.91 o 
 -10  14   6      713.08      693.53     61.54 o 
  -9  14   6      690.61      704.33     53.21 o 
  -8  14   6       54.20      117.05     27.65 o 
  -7  14   6     2031.44     1953.89     74.66 o 
  -6  14   6        4.20        7.75     18.62 o 
  -5  14   6       77.30       16.39     35.30 o 
  -4  14   6      668.35      762.37     47.65 o 
  -3  14   6      687.56      637.11     41.23 o 
  -2  14   6       21.64       27.87     19.18 o 
  -1  14   6     1668.06     1717.03     85.96 o 
   0  14   6      655.94      714.77     32.93 o 
   1  14   6     1490.01     1630.31     46.49 o 
   2  14   6      929.96      939.81     41.07 o 
   3  14   6     1652.91     1684.46     45.84 o 
   4  14   6     1237.65     1356.59     47.01 o 
   5  14   6     1400.11     1430.31     48.07 o 
   6  14   6      312.01      277.91     36.31 o 
   7  14   6      380.46      433.36     72.33 o 
   8  14   6      221.53      226.65     62.41 o 
 -10  15   6     1080.80     1192.18     68.44 o 
  -9  15   6       15.00       46.93     19.74 o 
  -8  15   6        0.39       21.73     19.36 o 
  -7  15   6      901.85      913.55     61.71 o 
  -6  15   6     2531.67     2520.05     83.91 o 
  -5  15   6      230.24      254.93     38.73 o 
  -4  15   6      300.68      303.07     21.79 o 
  -3  15   6      328.59      324.59     38.07 o 
  -2  15   6     6287.05     6498.90    125.34 o 
  -1  15   6      526.81      503.17     31.30 o 
   0  15   6      967.28      966.58     38.61 o 
   1  15   6       66.78       80.75     19.79 o 
   2  15   6     3365.99     3247.94     74.41 o 
   3  15   6        1.29       10.49     15.20 o 
   4  15   6      135.82      120.60     23.20 o 
   5  15   6      344.97      412.57     29.77 o 
   6  15   6     2460.75     2556.78     78.98 o 
   7  15   6       18.15       58.40     52.39 o 
   8  15   6        0.47        6.10     36.85 o 
 -10  16   6      112.48      102.78     28.99 o 
  -9  16   6     1045.85     1046.96     87.50 o 
  -8  16   6      224.34      113.68     40.66 o 
  -7  16   6      846.21      811.10     59.36 o 
  -6  16   6      167.21      125.45     33.36 o 
  -5  16   6     4550.22     4450.10    125.61 o 
  -4  16   6      203.47      104.92     33.67 o 
  -3  16   6     2144.47     2218.45     49.27 o 
  -2  16   6        1.02       25.74     25.62 o 
  -1  16   6     2145.40     2119.69     53.34 o 
   0  16   6        0.42        3.73     18.94 o 
   1  16   6     2381.32     2486.78     59.81 o 
   2  16   6      128.57      108.52     28.65 o 
   3  16   6     1475.12     1497.65     45.78 o 
   4  16   6      314.72      251.51     26.20 o 
   5  16   6     1783.26     1937.68     59.72 o 
   6  16   6       35.65       46.38     19.61 o 
   7  16   6     1504.28     1625.32    126.51 o 
  -9  17   6       88.33       48.35     22.18 o 
  -8  17   6      265.71      299.27     37.32 o 
  -7  17   6      811.73      851.51     57.04 o 
  -6  17   6     3575.40     3400.22    117.59 o 
  -5  17   6       19.82       85.50     31.98 o 
  -4  17   6        1.72       24.15     25.04 o 
  -3  17   6     3095.48     3262.60     81.55 o 
  -2  17   6     4639.86     4504.97     70.46 o 
  -1  17   6     2324.66     2273.25     58.46 o 
   0  17   6      103.82       86.36     21.32 o 
   1  17   6        1.87       22.64     13.04 o 
   2  17   6     2522.92     2464.53     58.15 o 
   3  17   6      180.11      165.53     31.32 o 
   4  17   6        0.02        3.34     10.63 o 
   5  17   6      266.50      306.12     56.49 o 
   6  17   6     2817.38     2982.80    209.01 o 
   7  17   6       25.72      -35.20     35.20 o 
  -9  18   6      941.79     1013.68     70.06 o 
  -8  18   6     1486.42     1387.87     95.16 o 
  -7  18   6      514.52      544.59     54.89 o 
  -6  18   6      119.66       84.67     25.63 o 
  -5  18   6      200.56      202.86     32.88 o 
  -4  18   6     1035.22      993.74     53.95 o 
  -3  18   6       35.75       47.63     20.71 o 
  -2  18   6       36.75       47.80     21.09 o 
  -1  18   6      648.36      773.98     44.99 o 
   0  18   6     2025.98     1877.15     54.64 o 
   1  18   6     1154.51     1248.99     49.30 o 
   2  18   6       11.32       40.80     16.83 o 
   3  18   6      688.14      680.24     39.95 o 
   4  18   6     1331.59     1301.93     82.55 o 
   5  18   6     1353.48     1430.30     70.74 o 
   6  18   6       58.34       20.10     35.59 o 
  -8  19   6       19.22       38.13     22.10 o 
  -7  19   6     1260.60     1497.66    102.19 o 
  -6  19   6      364.66      405.05     43.92 o 
  -5  19   6      551.23      533.78     58.96 o 
  -4  19   6       29.53       37.18     26.11 o 
  -3  19   6     1169.87     1283.34     57.07 o 
  -2  19   6      693.10      612.52     61.14 o 
  -1  19   6      478.55      415.85     31.92 o 
   0  19   6       20.77       11.14     15.61 o 
   1  19   6     2124.03     2191.45     62.76 o 
   2  19   6      560.97      593.13     46.15 o 
   3  19   6     1790.25     1883.68     64.38 o 
   4  19   6      127.93       74.79     22.32 o 
   5  19   6      204.80      233.57     76.78 o 
   6  19   6      621.60      650.30     88.47 o 
  -7  20   6       66.34       47.16     17.05 o 
  -6  20   6      114.53       64.37     25.82 o 
  -5  20   6       44.90       78.63     29.88 o 
  -4  20   6     1523.55     1433.13     62.21 o 
  -3  20   6       10.59       44.14     25.81 o 
  -2  20   6        3.76       18.00     38.96 o 
  -1  20   6      602.36      571.64     44.08 o 
   0  20   6     1780.64     1695.66     64.38 o 
   1  20   6        0.14       22.71     18.26 o 
   2  20   6        9.36       12.19     13.96 o 
   3  20   6      410.84      392.15     41.03 o 
   4  20   6     1056.23     1053.13     54.87 o 
   5  20   6      257.48      251.70     32.31 o 
  -6  21   6      476.32      482.81     57.22 o 
  -5  21   6       23.48       25.71     22.18 o 
  -4  21   6      146.16      127.37     30.58 o 
  -3  21   6      266.83      337.97     38.70 o 
  -2  21   6      738.10      642.10     58.47 o 
  -1  21   6      224.16      172.66     30.25 o 
   0  21   6        0.86       13.45     13.12 o 
   1  21   6       11.52       15.32     15.20 o 
   2  21   6      833.01      919.92     85.81 o 
   3  21   6       37.06       36.11     20.43 o 
   4  21   6       26.82       25.29     20.27 o 
  -5  22   6     1101.01     1054.23     60.37 o 
  -4  22   6       17.99       -1.26     20.20 o 
  -3  22   6      143.11      119.43     32.39 o 
  -2  22   6        4.54       30.02     19.39 o 
  -1  22   6      470.69      429.33     40.44 o 
   0  22   6      209.79      284.81     53.08 o 
   1  22   6      487.14      479.87     42.41 o 
   2  22   6        0.16       47.95     33.34 o 
  -2  23   6     1059.01     1104.98     89.66 o 
  -1  23   6      667.35      645.28     50.94 o 
 -13   0   7     3401.20     3632.05    158.70 o 
 -11   0   7        6.54        8.48     15.26 o 
  -9   0   7     5388.48     5593.11    109.32 o 
  -7   0   7     1030.93     1095.46     83.85 o 
  -5   0   7    17603.30    18294.67    575.60 o 
  -3   0   7        0.06       34.88     33.29 o 
  -1   0   7    12374.84    11329.03    145.16 o 
   1   0   7      107.39      200.03     51.54 o 
   3   0   7    18648.14    19562.44    274.01 o 
   5   0   7     7781.25     7659.65    226.20 o 
   7   0   7     3558.40     4113.61    259.06 o 
   9   0   7      311.13      258.27     53.86 o 
 -13   1   7      897.32      564.63    166.97 o 
 -12   1   7      826.38      914.12    130.73 o 
 -11   1   7     1851.82     1809.91     46.17 o 
 -10   1   7     4210.74     4419.94    119.58 o 
  -9   1   7      450.25      499.89     45.02 o 
  -8   1   7     4483.41     4500.48     74.85 o 
  -7   1   7      136.47      141.98     21.35 o 
  -6   1   7     4182.70     4213.32     68.33 o 
  -5   1   7      552.11      566.04     42.33 o 
  -4   1   7    13792.62    14845.69    205.35 o 
  -3   1   7    12391.30    12398.08    109.22 o 
  -2   1   7    15680.00    15993.76    151.93 o 
  -1   1   7     1511.80     1617.64     47.50 o 
   0   1   7     6081.59     6854.48     76.61 o 
   1   1   7     4477.73     4194.43     69.95 o 
   2   1   7     8130.20     7763.65     87.52 o 
   3   1   7      987.05      942.35     23.03 o 
   4   1   7     2705.51     2891.73     46.74 o 
   5   1   7      138.51      762.84    143.90 o 
   6   1   7     7964.28     7823.55    216.70 o 
   7   1   7      153.33      126.18     40.37 o 
   8   1   7     1149.97     1159.30    126.94 o 
   9   1   7      437.98      408.00     41.05 o 
  10   1   7     2959.91     3128.43    152.05 o 
 -13   2   7      144.40      153.97     35.34 o 
 -12   2   7      416.52      366.41     72.22 o 
 -11   2   7        9.77       24.55     10.71 o 
 -10   2   7     2080.94     2162.49     50.71 o 
  -9   2   7     1320.50     1328.44     38.69 o 
  -8   2   7     1287.52     1258.38     53.96 o 
  -7   2   7      220.17      270.95     36.67 o 
  -6   2   7     4539.12     4826.31     87.09 o 
  -5   2   7     3496.56     3351.94     91.99 o 
  -4   2   7     3717.80     3422.91     66.35 o 
  -3   2   7     1800.17     1975.75     56.47 o 
  -2   2   7     1498.80     1601.11     67.94 o 
  -1   2   7     3692.53     3958.70     67.63 o 
   0   2   7     3501.20     3056.75     60.55 o 
   1   2   7     3661.38     3722.62     65.41 o 
   2   2   7     3794.68     3658.09     70.37 o 
   3   2   7     5022.11     4576.30     56.26 o 
   4   2   7     1891.88     1716.46     24.75 o 
   5   2   7      296.77      443.94     57.29 o 
   6   2   7      137.85      184.04     57.32 o 
   7   2   7     5312.29     5246.41    147.85 o 
   8   2   7     2823.17     2799.78    107.86 o 
   9   2   7     1266.69     1149.30    178.07 o 
  10   2   7        4.80        4.74     19.24 o 
 -13   3   7       80.09       50.75     17.34 o 
 -12   3   7       22.69       10.82      9.42 o 
 -11   3   7      756.53      716.16    127.33 o 
 -10   3   7      228.96      217.61     22.16 o 
  -9   3   7     1367.85     1370.33     41.03 o 
  -8   3   7        1.94       21.67     12.20 o 
  -7   3   7    11936.40    13046.27    175.98 o 
  -6   3   7      521.77      506.30     28.89 o 
  -5   3   7       94.15      120.79     22.37 o 
  -4   3   7     2032.69     1995.33     52.73 o 
  -3   3   7     7624.40     7977.02     95.13 o 
  -2   3   7      411.23      343.85     26.44 o 
  -1   3   7      679.76      683.95     30.25 o 
   0   3   7      584.20      603.42     35.45 o 
   1   3   7     1151.60     1084.16     46.00 o 
   2   3   7      915.15      894.26     27.95 o 
   3   3   7      191.14      245.87     15.54 o 
   4   3   7       19.00        9.91      6.29 o 
   5   3   7     4871.18     4762.35     72.49 o 
   6   3   7       37.82       46.92     23.33 o 
   7   3   7     1764.82     1928.82     75.79 o 
   8   3   7       45.67       32.51     45.78 o 
   9   3   7      904.67      931.77     87.03 o 
  10   3   7       66.68       75.79     41.94 o 
 -13   4   7       89.25       56.19     19.49 o 
 -12   4   7      229.99      195.73     30.43 o 
 -11   4   7       18.17      -14.48     14.48 o 
 -10   4   7     1589.79     1607.16     44.03 o 
  -9   4   7      703.57      680.80     37.34 o 
  -8   4   7      151.09      136.83     20.98 o 
  -7   4   7       85.09       76.69     18.37 o 
  -6   4   7     1157.30     1186.52     42.21 o 
  -5   4   7      127.85      165.99     35.59 o 
  -4   4   7      828.48      652.55     37.36 o 
  -3   4   7       98.89      157.91     19.53 o 
  -2   4   7     2833.92     3017.92     62.84 o 
  -1   4   7      243.48      501.01     40.18 o 
   0   4   7     2543.29     2473.26     50.72 o 
   1   4   7        6.18       26.26     13.86 o 
   2   4   7      813.45      895.62     40.87 o 
   3   4   7      542.23      402.43     21.08 o 
   4   4   7      770.05      768.96     18.01 o 
   5   4   7      834.64      708.28     39.63 o 
   6   4   7      330.51      316.41     40.77 o 
   7   4   7      870.96      902.97     56.51 o 
   8   4   7     2667.45     2547.89    102.35 o 
   9   4   7      534.93      504.92     62.11 o 
  10   4   7       55.53       24.56     35.81 o 
 -13   5   7      635.82      641.43     73.61 o 
 -12   5   7     1302.84     1387.44     58.76 o 
 -11   5   7      616.30      640.97     44.36 o 
 -10   5   7      575.29      624.11     44.03 o 
  -9   5   7       70.94       62.19     18.29 o 
  -8   5   7     3838.20     3997.45     62.77 o 
  -7   5   7     1788.66     1810.73     52.12 o 
  -6   5   7      310.94      276.11     24.57 o 
  -5   5   7      570.93      547.40     35.10 o 
  -4   5   7     3498.97     3574.69     97.90 o 
  -3   5   7     2090.97     1897.52     53.56 o 
  -2   5   7     2819.44     2727.13     58.71 o 
  -1   5   7      635.95      641.58     37.66 o 
   0   5   7     1825.84     1829.74     52.98 o 
   1   5   7      995.94      970.04     31.28 o 
   2   5   7     4396.59     4333.49    112.88 o 
   3   5   7     1110.37     1101.14     30.51 o 
   4   5   7     1117.62     1041.11     33.74 o 
   5   5   7       17.01        4.14     12.90 o 
   6   5   7      448.94      463.72     54.92 o 
   7   5   7      172.35      101.08     24.90 o 
   8   5   7      439.38      495.25     68.90 o 
   9   5   7      369.88      308.21     43.51 o 
  10   5   7      603.08      627.64     52.12 o 
 -13   6   7     1775.74     1777.25    103.30 o 
 -12   6   7       28.00       42.81     28.12 o 
 -11   6   7       34.95       22.19     18.75 o 
 -10   6   7      176.83      190.40     27.57 o 
  -9   6   7     2686.06     2876.68     94.85 o 
  -8   6   7      987.85     1064.00     45.72 o 
  -7   6   7        3.00        6.85     16.57 o 
  -6   6   7       31.87       19.80     13.92 o 
  -5   6   7     2484.41     2432.94     48.77 o 
  -4   6   7      373.18      489.55     31.43 o 
  -3   6   7      168.11      227.44     26.61 o 
  -2   6   7      330.32      311.92     25.90 o 
  -1   6   7    10568.62    10337.83    109.89 o 
   0   6   7       86.62       57.88     17.06 o 
   1   6   7       59.77      175.32     37.59 o 
   2   6   7       14.77       44.93     15.30 o 
   3   6   7    10586.17    11326.56    107.48 o 
   4   6   7       88.90       87.79     19.26 o 
   5   6   7     1773.70     1665.76     33.81 o 
   6   6   7      103.13      129.78     59.48 o 
   7   6   7     3231.51     3431.62    119.16 o 
   8   6   7       52.32       10.46     20.77 o 
   9   6   7      390.84      447.09     49.16 o 
  10   6   7      302.10      380.36     69.93 o 
 -13   7   7       11.20        7.82     12.79 o 
 -12   7   7      649.52      609.40     44.05 o 
 -11   7   7     1122.47      919.35     51.56 o 
 -10   7   7      643.24      609.67     46.60 o 
  -9   7   7     1366.18     1323.94     60.00 o 
  -8   7   7     5321.52     5254.85     63.09 o 
  -7   7   7      532.32      583.67     28.91 o 
  -6   7   7     3663.43     3715.26     93.44 o 
  -5   7   7     1121.19     1219.88     59.43 o 
  -4   7   7     4822.21     5249.11    120.61 o 
  -3   7   7     4456.97     4723.18    100.01 o 
  -2   7   7    11942.39    12146.97    148.04 o 
  -1   7   7       20.89       50.78     17.06 o 
   0   7   7      649.10      621.00     33.87 o 
   1   7   7     2977.75     2766.65     56.84 o 
   2   7   7     3143.33     2923.56     52.11 o 
   3   7   7      523.41      544.10     26.22 o 
   4   7   7     2542.54     2614.63     46.03 o 
   5   7   7       54.20      140.26     24.38 o 
   6   7   7     2916.17     2928.64    116.40 o 
   7   7   7       32.90        8.29     55.84 o 
   8   7   7      419.69      383.20     88.61 o 
   9   7   7     1536.89     1570.08    140.37 o 
  10   7   7     1546.67     1730.49    123.81 o 
 -13   8   7      574.08      555.64     48.30 o 
 -12   8   7      519.48      434.20     39.70 o 
 -11   8   7      122.95      183.73     42.83 o 
 -10   8   7      192.95      224.30     29.04 o 
  -9   8   7     2163.58     2044.98     63.89 o 
  -8   8   7     3446.14     3528.08    112.35 o 
  -7   8   7      249.52      249.06     27.95 o 
  -6   8   7     2889.12     2798.47     67.40 o 
  -5   8   7     8236.82     8386.45    115.61 o 
  -4   8   7     4076.26     3930.47     69.77 o 
  -3   8   7      549.27      592.63     34.31 o 
  -2   8   7     2454.49     2515.33     58.30 o 
  -1   8   7     4822.47     4751.83     84.66 o 
   0   8   7     2422.27     2313.91     54.58 o 
   1   8   7      359.25      421.13     28.14 o 
   2   8   7     1977.27     2044.09     48.09 o 
   3   8   7     6121.14     5902.21     96.39 o 
   4   8   7     4163.42     4137.01     66.00 o 
   5   8   7      393.06      415.78     25.45 o 
   6   8   7      964.33     1017.02     84.08 o 
   7   8   7     3482.76     3638.27    230.11 o 
   8   8   7     3897.14     4160.23    105.82 o 
   9   8   7      704.49      835.76    103.41 o 
  10   8   7      110.37      145.35     65.46 o 
 -12   9   7      110.49       99.03     26.50 o 
 -11   9   7     2567.15     2429.12     71.19 o 
 -10   9   7       26.28       31.04     17.67 o 
  -9   9   7     1124.00     1087.04     56.35 o 
  -8   9   7       21.90       26.42     18.98 o 
  -7   9   7    11079.36    11439.23    145.16 o 
  -6   9   7      548.70      502.43     36.14 o 
  -5   9   7     2444.43     2429.01     52.34 o 
  -4   9   7      101.16      211.71     27.07 o 
  -3   9   7    15451.26    16283.65    145.31 o 
  -2   9   7     1584.13     1568.63     56.07 o 
  -1   9   7     1372.19     1164.53     34.79 o 
   0   9   7      272.56      336.07     29.32 o 
   1   9   7     5845.13     5867.52     79.44 o 
   2   9   7      602.96      672.43     36.31 o 
   3   9   7      148.85      110.02     19.80 o 
   4   9   7        1.16       16.39     13.15 o 
   5   9   7     7418.17     7885.84     85.19 o 
   6   9   7      634.47      604.00     52.08 o 
   7   9   7      658.11      697.44     53.45 o 
   8   9   7      192.28      247.80     41.00 o 
   9   9   7     1796.59     1700.70    148.27 o 
 -12  10   7      912.35      886.64     57.45 o 
 -11  10   7      273.85      226.54     39.94 o 
 -10  10   7     1253.64     1307.73     60.39 o 
  -9  10   7       94.98       56.00     21.76 o 
  -8  10   7     1150.19     1074.51     59.13 o 
  -7  10   7     1609.65     1497.66     53.79 o 
  -6  10   7     1007.42     1038.40     40.63 o 
  -5  10   7      150.15      169.45     32.20 o 
  -4  10   7     3265.06     2996.83     54.70 o 
  -3  10   7       49.08       80.44     21.75 o 
  -2  10   7     1541.93     1485.04     44.29 o 
  -1  10   7       98.85       83.24     19.68 o 
   0  10   7    11121.40    11420.82    203.66 o 
   1  10   7      695.41      652.97     33.03 o 
   2  10   7      193.07      168.73     23.69 o 
   3  10   7      116.32       90.90     25.41 o 
   4  10   7     4497.07     4667.97     71.95 o 
   5  10   7        0.69       13.68     10.56 o 
   6  10   7      833.44      896.82     56.62 o 
   7  10   7      376.14      387.25     76.58 o 
   8  10   7     2734.24     2757.96    137.48 o 
   9  10   7       74.42      102.60     49.56 o 
 -12  11   7      644.37      609.38     60.20 o 
 -11  11   7     2210.83     2201.92    103.33 o 
 -10  11   7      292.42      272.36     33.13 o 
  -9  11   7       87.84       59.75     23.44 o 
  -8  11   7     1422.78     1353.48     65.92 o 
  -7  11   7     2358.78     2460.08     77.52 o 
  -6  11   7       47.19       17.52      9.74 o 
  -5  11   7        4.82        0.04     10.92 o 
  -4  11   7      795.88      832.69     64.20 o 
  -3  11   7     1903.40     1804.15     52.51 o 
  -2  11   7      281.12      229.82     24.01 o 
  -1  11   7       78.99       76.37     32.15 o 
   0  11   7     1377.88     1552.21     89.68 o 
   1  11   7    11589.88    12015.57    135.35 o 
   2  11   7     5091.05     5104.05     80.49 o 
   3  11   7     1170.64     1191.84     44.64 o 
   4  11   7        7.82       31.62     14.42 o 
   5  11   7     2328.50     2483.78     58.55 o 
   6  11   7      168.21      153.50     48.57 o 
   7  11   7        2.64        3.97     19.27 o 
   8  11   7      113.15      172.12     65.92 o 
   9  11   7      563.95      511.67     81.63 o 
 -11  12   7      448.21      393.71     41.36 o 
 -10  12   7       43.75       43.67     31.56 o 
  -9  12   7     3177.67     3517.59    138.54 o 
  -8  12   7       45.00       13.48     24.81 o 
  -7  12   7      273.96      284.32     38.12 o 
  -6  12   7      647.26      701.11     45.57 o 
  -5  12   7      364.29      380.55     23.86 o 
  -4  12   7      734.69      687.51     39.18 o 
  -3  12   7      471.67      457.74     30.77 o 
  -2  12   7       11.70        3.36     18.38 o 
  -1  12   7     3799.71     4018.42     71.12 o 
   0  12   7        1.70        6.28     16.16 o 
   1  12   7      300.87      419.73     32.02 o 
   2  12   7       32.57       36.81     32.44 o 
   3  12   7     2698.57     2748.76     54.94 o 
   4  12   7       91.49      118.44     35.51 o 
   5  12   7      469.49      478.10     28.11 o 
   6  12   7       98.33      106.60     37.02 o 
   7  12   7     1360.87     1585.52    117.80 o 
   8  12   7      443.17      540.61     83.14 o 
   9  12   7      481.10      513.49     86.24 o 
 -11  13   7      463.46      409.61     44.44 o 
 -10  13   7        2.19        6.31     18.38 o 
  -9  13   7        3.28        6.11     15.54 o 
  -8  13   7     1274.19     1268.10     64.50 o 
  -7  13   7      219.17      135.22     32.65 o 
  -6  13   7      530.07      530.55     41.69 o 
  -5  13   7      128.66      103.35     17.59 o 
  -4  13   7     3885.13     3476.35     55.84 o 
  -3  13   7      360.16      294.64     26.25 o 
  -2  13   7     2065.76     2031.20     50.87 o 
  -1  13   7        2.04       12.71     18.49 o 
   0  13   7      827.17      753.79     36.77 o 
   1  13   7     2011.26     1916.88     56.43 o 
   2  13   7      633.81      715.31     32.74 o 
   3  13   7      657.99      661.86     33.26 o 
   4  13   7      810.42      857.59     48.77 o 
   5  13   7       39.23       88.75     19.79 o 
   6  13   7      917.19     1038.32     90.32 o 
   7  13   7      139.61      189.21     65.16 o 
   8  13   7       36.03       83.11     53.86 o 
 -11  14   7      425.40      468.84     45.32 o 
 -10  14   7      601.50      572.07     52.25 o 
  -9  14   7      294.20      333.60     43.57 o 
  -8  14   7      664.32      679.12     52.59 o 
  -7  14   7      427.04      409.24     39.00 o 
  -6  14   7      390.53      398.77     41.35 o 
  -5  14   7     2266.60     2400.42     71.65 o 
  -4  14   7     2619.53     2660.29     57.12 o 
  -3  14   7       89.54       53.30     18.84 o 
  -2  14   7       71.93       41.50     16.24 o 
  -1  14   7      215.82      238.31     23.48 o 
   0  14   7      621.19      620.78     41.55 o 
   1  14   7      708.83      739.65     39.74 o 
   2  14   7      656.31      674.25     44.51 o 
   3  14   7      738.24      789.45     39.21 o 
   4  14   7      602.46      755.52     34.95 o 
   5  14   7      167.73      234.72     24.69 o 
   6  14   7      518.92      524.22     80.08 o 
   7  14   7      402.60      323.57     77.28 o 
   8  14   7      597.78      638.69     82.89 o 
 -10  15   7      180.00      174.24     33.36 o 
  -9  15   7        0.86        3.38     14.70 o 
  -8  15   7       85.59       41.74     31.70 o 
  -7  15   7     3258.55     3011.13     81.77 o 
  -6  15   7        9.41       36.55     23.78 o 
  -5  15   7       94.78       34.75     22.03 o 
  -4  15   7      354.10      311.27     74.83 o 
  -3  15   7     5673.81     5439.73    148.69 o 
  -2  15   7        1.69       19.58     13.98 o 
  -1  15   7       67.05       38.99     17.57 o 
   0  15   7      550.55      494.36     31.60 o 
   1  15   7     2504.15     2342.08     54.80 o 
   2  15   7      771.23      824.04     36.33 o 
   3  15   7        1.51       35.27     17.25 o 
   4  15   7       49.02       61.61     15.82 o 
   5  15   7     3421.70     3289.95     68.03 o 
   6  15   7       14.27       36.16     37.58 o 
   7  15   7      248.92      386.82     80.71 o 
 -10  16   7      651.64      690.54     72.34 o 
  -9  16   7       16.56       42.06     18.86 o 
  -8  16   7     1989.26     2130.84     74.81 o 
  -7  16   7       68.60       85.02     71.74 o 
  -6  16   7      691.64      672.82     47.46 o 
  -5  16   7       29.18        3.23     20.68 o 
  -4  16   7     1004.85     1168.04     57.04 o 
  -3  16   7       46.20       79.95     19.38 o 
  -2  16   7     2444.46     2418.45     52.75 o 
  -1  16   7      162.27      105.23     20.51 o 
   0  16   7     4536.13     4868.08     80.17 o 
   1  16   7       11.24       25.55     16.84 o 
   2  16   7      619.47      618.34     36.41 o 
   3  16   7      606.97      610.39     38.24 o 
   4  16   7     4565.21     4906.14     76.99 o 
   5  16   7       23.15       32.41     21.92 o 
   6  16   7      208.43      299.88     75.07 o 
   7  16   7      124.12      260.24     68.32 o 
  -9  17   7        8.59       -0.78     19.29 o 
  -8  17   7      128.52      137.19     38.21 o 
  -7  17   7     2603.64     2574.18     88.41 o 
  -6  17   7      155.75       63.99     22.65 o 
  -5  17   7       24.60       57.46     24.87 o 
  -4  17   7      123.28      173.87     35.29 o 
  -3  17   7     1673.48     1639.65     90.16 o 
  -2  17   7      452.26      384.91     33.15 o 
  -1  17   7      408.71      340.02     27.60 o 
   0  17   7      722.28      727.68     38.52 o 
   1  17   7     4359.24     4233.85     71.68 o 
   2  17   7     1582.99     1553.27     57.03 o 
   3  17   7      638.43      621.59     37.81 o 
   4  17   7       29.96       28.48     16.35 o 
   5  17   7     1522.40     1515.10     73.32 o 
   6  17   7      149.96      164.80     56.58 o 
  -8  18   7      171.25      155.43     36.40 o 
  -7  18   7        4.66       -9.15     32.45 o 
  -6  18   7     1367.31     1332.41     66.03 o 
  -5  18   7      256.27      295.05     39.33 o 
  -4  18   7     1367.97     1543.94     70.29 o 
  -3  18   7      169.33      180.42     32.25 o 
  -2  18   7      454.82      432.70     31.32 o 
  -1  18   7     2681.25     2544.06     58.85 o 
   0  18   7      941.11      974.05     40.49 o 
   1  18   7      210.04      267.89     29.09 o 
   2  18   7      543.17      733.15     50.30 o 
   3  18   7     3039.58     3113.73     75.26 o 
   4  18   7      915.09      976.42     64.12 o 
   5  18   7       90.74       53.53     30.53 o 
  -8  19   7     1112.23     1298.87     71.50 o 
  -7  19   7       29.34       31.94     45.94 o 
  -6  19   7     1391.86     1417.19     74.69 o 
  -5  19   7      323.02      315.48     55.12 o 
  -4  19   7     1561.44     1496.63     63.08 o 
  -3  19   7       66.23       49.57     23.43 o 
  -2  19   7     1447.38     1405.92     69.53 o 
  -1  19   7      217.65      197.50     24.73 o 
   0  19   7      691.02      658.62     36.54 o 
   1  19   7      155.88      103.87     37.83 o 
   2  19   7      402.58      408.94     35.79 o 
   3  19   7       29.40       48.94     20.20 o 
   4  19   7      321.46      331.35     35.61 o 
   5  19   7      192.76      169.63     37.23 o 
  -7  20   7        5.32       50.12     31.35 o 
  -6  20   7       11.70       30.84     21.94 o 
  -5  20   7     1168.13     1189.05     77.87 o 
  -4  20   7       94.70       85.86     25.46 o 
  -3  20   7        5.74       33.94     27.96 o 
  -2  20   7        3.14       53.33     23.61 o 
  -1  20   7     1067.53      992.49     62.96 o 
   0  20   7        5.23       35.96     15.90 o 
   1  20   7       10.37        2.99     13.46 o 
   2  20   7      342.66      280.04     36.77 o 
   3  20   7      868.77      849.48     53.92 o 
   4  20   7      210.64      201.10     32.22 o 
  -5  21   7       74.39       29.07     19.06 o 
  -4  21   7      578.57      686.29     50.42 o 
  -3  21   7      851.02      844.27     51.20 o 
  -2  21   7       10.35       51.59     22.84 o 
  -1  21   7       31.12       29.19     43.38 o 
   0  21   7       97.35       75.67     26.10 o 
   1  21   7      694.83      744.71     47.04 o 
   2  21   7       52.92        3.97     15.92 o 
  -3  22   7        1.49       17.28     21.41 o 
  -2  22   7      991.97     1070.24     59.76 o 
  -1  22   7       40.94       32.41     20.26 o 
   0  22   7      871.66      833.62     60.69 o 
 -12   0   8       93.18       42.31     37.88 o 
 -10   0   8     5968.87     6675.50    127.19 o 
  -8   0   8      645.41      761.77     48.51 o 
  -6   0   8    11479.59    12148.33    235.91 o 
  -4   0   8     9921.75    10148.69    257.02 o 
  -2   0   8     8348.80     9110.61    142.82 o 
   0   0   8      255.67      204.75     30.20 o 
   2   0   8    17184.97    17185.01    224.95 o 
   4   0   8     6923.97     6555.18    107.56 o 
   6   0   8     3464.29     4292.99    182.73 o 
   8   0   8     1975.14     1889.39    180.88 o 
  10   0   8     2149.92     1884.23    239.59 o 
 -13   1   8      429.68      265.81     86.21 o 
 -12   1   8      679.26      569.92     93.61 o 
 -11   1   8     1673.42     1654.37     51.36 o 
 -10   1   8      385.47      387.38     37.30 o 
  -9   1   8     1316.35     1257.87     55.50 o 
  -8   1   8     2089.81     2240.88     52.01 o 
  -7   1   8     3811.03     3877.52     76.19 o 
  -6   1   8      830.19      841.13     39.39 o 
  -5   1   8     1326.97     1301.17     39.77 o 
  -4   1   8     3104.17     3966.37    110.92 o 
  -3   1   8    16027.97    15705.76    193.58 o 
  -2   1   8      367.31      466.65     33.59 o 
  -1   1   8        7.10       38.99     17.32 o 
   0   1   8     1588.97     1485.85     53.70 o 
   1   1   8    14654.49    14780.40    171.70 o 
   2   1   8        0.17       35.21     18.64 o 
   3   1   8     1129.76     1098.75     28.67 o 
   4   1   8     1684.15     1626.70     59.86 o 
   5   1   8     4473.37     4654.02    105.91 o 
   6   1   8     1937.48     1838.68     86.80 o 
   7   1   8      913.97     1091.22     64.68 o 
   8   1   8      154.13      109.62     60.31 o 
   9   1   8     3347.92     3218.55    117.67 o 
  10   1   8      146.50       99.62     34.11 o 
 -13   2   8      304.44      217.31     54.99 o 
 -12   2   8      528.24      447.82     49.34 o 
 -11   2   8      389.12      533.22     73.79 o 
 -10   2   8     1075.45     1169.34     47.88 o 
  -9   2   8      613.77      632.31     40.56 o 
  -8   2   8     1445.19     1645.04     48.13 o 
  -7   2   8     3574.09     3618.09     76.19 o 
  -6   2   8      343.11      357.94     30.85 o 
  -5   2   8     4238.73     4157.04     66.04 o 
  -4   2   8      218.39      269.41     34.28 o 
  -3   2   8     2664.22     2691.31     63.19 o 
  -2   2   8    14111.57    14089.70    140.17 o 
  -1   2   8     4691.98     4844.85     86.80 o 
   0   2   8     5216.44     4973.85     76.95 o 
   1   2   8      237.75      391.11     31.05 o 
   2   2   8     2413.88     2729.48     53.59 o 
   3   2   8     3980.61     3575.49     46.89 o 
   4   2   8       87.50       93.66     24.56 o 
   5   2   8        5.48       32.27     22.72 o 
   6   2   8     2538.26     2479.46     92.13 o 
   7   2   8     1825.53     1740.36     75.13 o 
   8   2   8      612.96      580.99     61.86 o 
   9   2   8       68.10      111.95     34.49 o 
  10   2   8      722.01      647.08     72.78 o 
 -13   3   8        4.26       12.13     14.10 o 
 -12   3   8     1827.81     1859.63    106.27 o 
 -11   3   8       71.79       47.60     22.96 o 
 -10   3   8        3.91       20.94     13.13 o 
  -9   3   8       39.14       22.96     12.46 o 
  -8   3   8     2125.88     2272.63     99.69 o 
  -7   3   8      475.90      506.23     35.76 o 
  -6   3   8      941.82      930.62     39.95 o 
  -5   3   8       63.10       73.43     23.61 o 
  -4   3   8     9701.50     9386.38    153.14 o 
  -3   3   8      580.60      632.60     40.26 o 
  -2   3   8     1653.22     1610.03     60.00 o 
  -1   3   8      275.49      342.13     30.98 o 
   0   3   8     9683.66    11328.69    175.76 o 
   1   3   8       31.18       10.71     14.96 o 
   2   3   8     4163.38     4141.82     64.29 o 
   3   3   8      317.41      328.75     26.70 o 
   4   3   8      502.02      463.98     21.19 o 
   5   3   8        8.46       20.61     26.19 o 
   6   3   8      229.55      216.39     64.50 o 
   7   3   8        3.86      -13.16     46.73 o 
   8   3   8     2878.63     2744.60    111.01 o 
   9   3   8      125.87       78.96     29.41 o 
  10   3   8      812.73      871.76     63.85 o 
 -13   4   8      214.09      156.74     28.21 o 
 -12   4   8       10.02        9.04     17.27 o 
 -11   4   8     1146.44     1154.53     49.33 o 
 -10   4   8      344.61      327.90     34.03 o 
  -9   4   8     2094.03     2009.20     49.01 o 
  -8   4   8     1748.26     1764.40     47.47 o 
  -7   4   8     3325.67     3340.54     76.25 o 
  -6   4   8        8.04       17.67     13.57 o 
  -5   4   8     2816.28     2911.25     60.47 o 
  -4   4   8       28.55       94.87     25.56 o 
  -3   4   8     1211.10     1281.50     72.43 o 
  -2   4   8     2031.34     2084.63     53.51 o 
  -1   4   8     1899.02     1757.61     47.21 o 
   0   4   8     2184.60     2223.43     51.84 o 
   1   4   8     1234.55     1294.26     36.77 o 
   2   4   8      182.89      302.47     36.95 o 
   3   4   8     3824.22     3662.42     63.00 o 
   4   4   8     1786.69     1703.93     37.04 o 
   5   4   8       31.77       27.78     23.98 o 
   6   4   8      234.52      283.62     40.40 o 
   7   4   8     2191.41     2125.31    106.93 o 
   8   4   8        1.38        2.80     21.58 o 
   9   4   8      100.66      109.93     49.77 o 
  10   4   8       45.86       87.67     35.35 o 
 -13   5   8      609.67      708.09     43.37 o 
 -12   5   8      819.04      932.68     46.39 o 
 -11   5   8      839.44      876.45     49.01 o 
 -10   5   8      245.92      281.12     36.54 o 
  -9   5   8      626.01      633.81     46.14 o 
  -8   5   8      748.37      723.80     39.84 o 
  -7   5   8     5449.92     6080.21     90.05 o 
  -6   5   8        1.46       29.00     10.79 o 
  -5   5   8      151.69      241.75     27.14 o 
  -4   5   8      640.87      667.75     40.53 o 
  -3   5   8     6592.14     6912.15    122.75 o 
  -2   5   8      537.05      497.25     35.94 o 
  -1   5   8      411.38      540.22     38.51 o 
   0   5   8       45.10       63.75     20.35 o 
   1   5   8     4756.90     4513.43     65.19 o 
   2   5   8       75.48       65.82     23.33 o 
   3   5   8     1141.85     1281.59     45.45 o 
   4   5   8      684.28      660.11     26.48 o 
   5   5   8     2068.83     1946.32     74.16 o 
   6   5   8     1069.27     1169.55     67.78 o 
   7   5   8      125.75      160.73     52.57 o 
   8   5   8       34.88       58.89     31.68 o 
   9   5   8     1091.91     1046.43    122.25 o 
  10   5   8        1.37       14.60     29.51 o 
 -13   6   8        0.83       32.75     17.00 o 
 -12   6   8      102.65       57.53     20.26 o 
 -11   6   8      166.98       95.89     24.72 o 
 -10   6   8     2124.54     2305.81     71.52 o 
  -9   6   8       43.76       82.09     23.08 o 
  -8   6   8      140.11      109.52     18.65 o 
  -7   6   8      651.21      678.66     31.01 o 
  -6   6   8     2044.05     2048.82     68.62 o 
  -5   6   8      996.69     1009.65     42.85 o 
  -4   6   8       43.44       73.31     24.44 o 
  -3   6   8      993.67     1013.91     34.33 o 
  -2   6   8     5281.48     5406.85     86.04 o 
  -1   6   8        3.44       12.75     15.32 o 
   0   6   8        9.79       10.66     16.64 o 
   1   6   8       10.01        4.74     12.05 o 
   2   6   8     9025.41     8707.63    125.80 o 
   3   6   8      890.79      827.15     31.65 o 
   4   6   8      764.45      816.11     34.42 o 
   5   6   8        0.46        6.91     22.17 o 
   6   6   8     1237.10     1467.59     72.87 o 
   7   6   8        0.05       36.18     22.54 o 
   8   6   8     1294.31     1449.31     97.98 o 
   9   6   8       57.32       53.39     26.39 o 
 -13   7   8      968.48     1023.29     52.89 o 
 -12   7   8       22.65       14.44     16.19 o 
 -11   7   8     1917.04     1946.55     71.82 o 
 -10   7   8      186.33      206.25     30.38 o 
  -9   7   8      728.20      800.34     45.12 o 
  -8   7   8     3139.77     3233.44     94.46 o 
  -7   7   8     5631.81     5837.01     86.74 o 
  -6   7   8      787.09      850.56     53.06 o 
  -5   7   8     1480.38     1553.79     64.62 o 
  -4   7   8      317.17      316.38     28.04 o 
  -3   7   8     5340.17     5220.63     72.27 o 
  -2   7   8      509.77      595.35     34.69 o 
  -1   7   8      167.23      236.38     23.97 o 
   0   7   8     1337.09     1215.26     48.43 o 
   1   7   8     4250.33     3963.61     73.46 o 
   2   7   8        0.25       22.65     16.35 o 
   3   7   8      654.04      786.12     33.30 o 
   4   7   8     2366.60     2389.39     45.02 o 
   5   7   8     4663.38     4589.04    125.04 o 
   6   7   8      515.83      588.02     64.95 o 
   7   7   8       64.77       39.35     89.10 o 
   8   7   8      448.93      481.76     50.67 o 
   9   7   8     2068.51     2004.16     96.44 o 
 -12   8   8      263.01      264.23     36.29 o 
 -11   8   8      233.44      229.74     30.85 o 
 -10   8   8     1239.42     1190.26     51.18 o 
  -9   8   8     1281.48     1337.15     53.82 o 
  -8   8   8      494.01      504.67     41.12 o 
  -7   8   8      727.96      628.69     34.03 o 
  -6   8   8     3755.24     3692.41     68.54 o 
  -5   8   8     1915.46     1889.20     61.04 o 
  -4   8   8       84.18      112.19     22.55 o 
  -3   8   8     3897.25     3729.47     62.91 o 
  -2   8   8     8231.78     7769.84     92.85 o 
  -1   8   8     3617.70     3642.79     87.11 o 
   0   8   8     4238.58     4106.06     77.89 o 
   1   8   8       56.00       84.98     24.00 o 
   2   8   8      381.93      356.21     25.63 o 
   3   8   8     5391.46     5379.95     65.80 o 
   4   8   8     1192.28     1171.82     35.09 o 
   5   8   8       67.18       53.25     17.61 o 
   6   8   8     2160.97     2058.30    112.30 o 
   7   8   8     3498.25     3664.86     99.56 o 
   8   8   8      611.71      661.43     54.25 o 
   9   8   8       23.08       37.00     32.00 o 
 -12   9   8     2413.35     2348.17     83.84 o 
 -11   9   8      377.99      379.56     56.07 o 
 -10   9   8     1196.57     1069.17     55.52 o 
  -9   9   8      345.63      295.97     33.93 o 
  -8   9   8     4927.47     5130.22     92.97 o 
  -7   9   8     1080.89      971.36     44.38 o 
  -6   9   8      858.34      940.61     33.68 o 
  -5   9   8      169.55      182.03     24.24 o 
  -4   9   8    15604.62    16578.44    214.66 o 
  -3   9   8      592.82      529.32     36.30 o 
  -2   9   8     5005.73     5007.85     86.19 o 
  -1   9   8      493.29      536.77     34.74 o 
   0   9   8     8851.24     9863.99    143.17 o 
   1   9   8     2592.04     2478.13     51.37 o 
   2   9   8     3320.29     3145.33     58.99 o 
   3   9   8      182.43      215.99     22.79 o 
   4   9   8     2503.86     2687.44     65.01 o 
   5   9   8     1541.85     1615.95     64.73 o 
   6   9   8     1501.56     1596.01     81.87 o 
   7   9   8       18.18        7.19     19.60 o 
   8   9   8     3144.51     3192.91    123.30 o 
   9   9   8      424.16      446.72     70.52 o 
 -12  10   8        1.19       25.89     23.13 o 
 -11  10   8     2019.71     2064.42    106.88 o 
 -10  10   8       54.19       42.42     24.59 o 
  -9  10   8     1171.62     1145.66     52.27 o 
  -8  10   8      121.77      117.99     26.23 o 
  -7  10   8     1347.68     1236.14     52.44 o 
  -6  10   8      102.15      100.29     16.97 o 
  -5  10   8     3284.02     3124.53     60.19 o 
  -4  10   8      145.45       97.23     23.78 o 
  -3  10   8     1141.30      956.57     36.00 o 
  -2  10   8      184.40      299.00     28.25 o 
  -1  10   8     3507.95     3411.66     66.21 o 
   0  10   8        0.64       53.89     19.48 o 
   1  10   8     2740.47     2552.71     53.50 o 
   2  10   8      592.01      757.24     35.96 o 
   3  10   8     7286.90     7450.37    128.29 o 
   4  10   8       85.09      110.80     31.17 o 
   5  10   8        4.60       48.84     17.17 o 
   6  10   8       13.53       32.61     25.54 o 
   7  10   8     2485.27     2384.93     83.64 o 
   8  10   8      150.36      148.51     61.75 o 
 -12  11   8      779.08      818.54     48.52 o 
 -11  11   8       12.45       20.26     18.11 o 
 -10  11   8       52.40       51.56     22.28 o 
  -9  11   8     1137.84     1135.09     51.75 o 
  -8  11   8     3348.78     3514.05    131.58 o 
  -7  11   8      792.18      776.85     47.98 o 
  -6  11   8      703.56      709.36     31.24 o 
  -5  11   8      873.14      723.63     57.87 o 
  -4  11   8     2540.52     2462.09     51.52 o 
  -3  11   8      199.96      158.89     24.77 o 
  -2  11   8      646.78      640.32     33.02 o 
  -1  11   8      570.41      635.66     38.23 o 
   0  11   8     3696.91     3781.45     63.93 o 
   1  11   8      412.61      410.13     31.76 o 
   2  11   8      979.91     1017.82     41.77 o 
   3  11   8      688.76      724.04     41.59 o 
   4  11   8     2309.40     2501.85     56.21 o 
   5  11   8      932.31      963.30     41.84 o 
   6  11   8      795.31      783.15     67.05 o 
   7  11   8       59.01       68.83     34.38 o 
   8  11   8      684.50      678.73     87.81 o 
 -11  12   8       74.07       78.49     26.62 o 
 -10  12   8     4101.43     4129.50    138.15 o 
  -9  12   8        8.86        9.81     19.21 o 
  -8  12   8      101.49       72.76     28.33 o 
  -7  12   8       63.95       71.20     25.81 o 
  -6  12   8     1515.95     1568.86     60.20 o 
  -5  12   8       13.71       16.28      9.56 o 
  -4  12   8       20.39       29.82     13.17 o 
  -3  12   8       21.83       42.69     20.84 o 
  -2  12   8      182.86      236.13     34.81 o 
  -1  12   8     1207.16     1079.44     41.36 o 
   0  12   8       92.05       65.35     18.26 o 
   1  12   8      596.47      644.86     35.22 o 
   2  12   8     3046.29     3003.16     74.52 o 
   3  12   8       26.43       13.78     14.96 o 
   4  12   8      469.76      574.11     32.22 o 
   5  12   8       46.07       45.20     22.44 o 
   6  12   8      652.02      585.69    104.28 o 
   7  12   8       75.27      102.44     63.37 o 
   8  12   8      990.46     1083.93    102.93 o 
 -11  13   8      262.15      285.38     40.79 o 
 -10  13   8       58.44       44.86     19.34 o 
  -9  13   8      795.25      756.86     49.52 o 
  -8  13   8     1333.75     1310.53     57.54 o 
  -7  13   8      546.44      580.37     44.37 o 
  -6  13   8      446.03      375.32     46.83 o 
  -5  13   8     3015.69     2893.82     91.10 o 
  -4  13   8        7.60       31.92     16.63 o 
  -3  13   8     1816.12     1838.78     47.27 o 
  -2  13   8       96.14      101.29     25.64 o 
  -1  13   8      984.82      868.00     42.35 o 
   0  13   8      168.98      144.99     22.62 o 
   1  13   8      827.83      793.07     44.68 o 
   2  13   8        9.01       24.31     12.15 o 
   3  13   8        1.94       42.70     18.30 o 
   4  13   8      405.96      403.45     31.28 o 
   5  13   8      910.26      959.29     63.23 o 
   6  13   8      287.45      324.32     56.17 o 
   7  13   8      165.55      162.62     59.20 o 
 -10  14   8      143.27      136.82     30.71 o 
  -9  14   8      910.46      892.11     52.56 o 
  -8  14   8       46.40       44.70     25.85 o 
  -7  14   8      372.24      383.06     39.59 o 
  -6  14   8      990.33     1071.53     54.77 o 
  -5  14   8     1102.72     1175.43     82.10 o 
  -4  14   8       33.62       22.95     12.17 o 
  -3  14   8     2508.56     2488.44     70.52 o 
  -2  14   8     1594.10     1596.78     46.16 o 
  -1  14   8     2714.52     2716.23     64.58 o 
   0  14   8       23.29       42.16     16.26 o 
   1  14   8        0.29       17.90     14.10 o 
   2  14   8      101.81      102.93     22.05 o 
   3  14   8      883.95      905.11     37.99 o 
   4  14   8      230.72      215.67     24.60 o 
   5  14   8       38.11       26.99     21.91 o 
   6  14   8      225.39      210.04     56.58 o 
   7  14   8     1290.55     1565.48    127.84 o 
 -10  15   8       64.18       11.85     31.74 o 
  -9  15   8      501.53      390.87     37.03 o 
  -8  15   8     1366.72     1322.03     56.96 o 
  -7  15   8      129.34      155.75     28.83 o 
  -6  15   8       71.11       67.73     29.30 o 
  -5  15   8       67.47       39.44     22.24 o 
  -4  15   8     3891.76     4078.62    108.95 o 
  -3  15   8      199.34      189.44     25.77 o 
  -2  15   8      633.69      561.57     33.20 o 
  -1  15   8       88.78       83.65     22.90 o 
   0  15   8     2018.13     1988.47     77.03 o 
   1  15   8       11.95       15.14     15.12 o 
   2  15   8      951.76      922.48     51.76 o 
   3  15   8        6.37       20.01     22.14 o 
   4  15   8     1438.49     1487.64     51.83 o 
   5  15   8       94.66       70.33     52.56 o 
   6  15   8      586.31      663.20     92.63 o 
  -9  16   8     1580.73     1659.02     94.68 o 
  -8  16   8       29.92       32.79     23.40 o 
  -7  16   8     1154.30     1229.89     57.78 o 
  -6  16   8       39.01       10.84     20.08 o 
  -5  16   8     4484.60     4799.73    134.06 o 
  -4  16   8       27.88       27.48     20.11 o 
  -3  16   8       45.85       24.57     23.13 o 
  -2  16   8       14.90       29.02     16.62 o 
  -1  16   8     2104.18     2100.84     59.17 o 
   0  16   8       48.75       49.22     19.56 o 
   1  16   8     1431.86     1409.72     46.83 o 
   2  16   8        5.40       45.84     15.93 o 
   3  16   8     5283.93     5642.15     81.20 o 
   4  16   8        0.55       -3.51     14.75 o 
   5  16   8       89.31      120.17     50.62 o 
   6  16   8       20.98      -26.61     35.32 o 
  -9  17   8      247.82      246.95     37.24 o 
  -8  17   8     1807.81     1775.68     75.65 o 
  -7  17   8     1046.48      962.95     67.02 o 
  -6  17   8      332.62      401.78     43.54 o 
  -5  17   8       69.62       46.10     23.80 o 
  -4  17   8     1428.75     1478.76     68.40 o 
  -3  17   8      376.03      365.81     52.00 o 
  -2  17   8      930.40      830.85     48.62 o 
  -1  17   8       30.02       41.48     19.17 o 
   0  17   8     2880.18     2862.85     63.23 o 
   1  17   8      413.82      359.18     56.30 o 
   2  17   8     1153.35     1243.15     49.50 o 
   3  17   8      806.30      827.01     40.76 o 
   4  17   8     1801.67     1649.76     77.22 o 
   5  17   8      673.70      709.82     88.09 o 
  -8  18   8       68.66       70.32     30.72 o 
  -7  18   8       15.87       -4.93     17.22 o 
  -6  18   8     1393.41     1298.37     80.15 o 
  -5  18   8     1348.31     1404.18     60.17 o 
  -4  18   8       63.21       63.55     26.01 o 
  -3  18   8      257.09      284.54     35.35 o 
  -2  18   8     1512.47     1405.13     61.96 o 
  -1  18   8     3545.91     3741.99     69.49 o 
   0  18   8       71.43       97.77     22.74 o 
   1  18   8       44.91       47.55     18.97 o 
   2  18   8     1385.07     1345.21     73.73 o 
   3  18   8      861.34      937.78     53.43 o 
   4  18   8      436.18      418.43     74.14 o 
   5  18   8      103.89      128.57     51.85 o 
  -7  19   8      650.49      594.95     48.58 o 
  -6  19   8        1.40       -2.04     19.85 o 
  -5  19   8      239.81      268.98     35.64 o 
  -4  19   8        0.10       12.41     23.31 o 
  -3  19   8     1700.46     1730.36     71.48 o 
  -2  19   8       50.22       48.11     49.94 o 
  -1  19   8      189.51      107.43     25.10 o 
   0  19   8       93.26       55.53     25.73 o 
   1  19   8     1462.20     1408.78     61.95 o 
   2  19   8       35.95       33.84     17.36 o 
   3  19   8       76.39      109.44     28.79 o 
   4  19   8        5.58       24.97     24.80 o 
  -6  20   8     1326.68     1295.48     64.12 o 
  -5  20   8       51.16       34.78     26.50 o 
  -4  20   8       29.46       61.10     28.55 o 
  -3  20   8      489.21      465.22     45.41 o 
  -2  20   8     1021.50     1100.84     73.10 o 
  -1  20   8      224.69      183.25     32.41 o 
   0  20   8      173.40      236.28     26.36 o 
   1  20   8       17.86       14.89     14.30 o 
   2  20   8      201.00      204.24     27.49 o 
  -4  21   8     1151.87     1167.88     73.30 o 
  -3  21   8        9.41       12.83     37.57 o 
  -2  21   8      104.10       75.68     23.69 o 
  -1  21   8       45.06       19.03     19.61 o 
   0  21   8      676.35      637.76     47.59 o 
   1  21   8       92.79       70.26     23.93 o 
 -13   0   9     1237.66      778.77    173.32 o 
 -11   0   9     1745.07     1901.89     77.71 o 
  -9   0   9      875.87      877.96     66.08 o 
  -7   0   9     7106.68     7155.96    236.74 o 
  -5   0   9     7189.79     7655.63    207.35 o 
  -3   0   9     8570.10     9349.72    195.53 o 
  -1   0   9    13564.33    14674.89    303.16 o 
   1   0   9     3351.99     3300.60    141.97 o 
   3   0   9     7665.15     7057.96    133.49 o 
   5   0   9     3232.86     3488.59    289.10 o 
   7   0   9     4165.14     4536.72    161.50 o 
   9   0   9     1364.03     1289.32    181.19 o 
 -13   1   9      286.48      224.42     51.50 o 
 -12   1   9     1267.09     1319.72     65.09 o 
 -11   1   9       10.91        9.00     12.66 o 
 -10   1   9      705.90      774.97     43.79 o 
  -9   1   9      293.10      325.82     29.05 o 
  -8   1   9     8319.43     8648.13     97.61 o 
  -7   1   9       14.21       16.61     16.35 o 
  -6   1   9       47.75       43.94     18.57 o 
  -5   1   9     6091.92     6410.00    159.89 o 
  -4   1   9     7149.77     6924.63     88.67 o 
  -3   1   9     2380.82     2330.83     55.38 o 
  -2   1   9      596.56      573.23     38.59 o 
  -1   1   9       38.53      294.18     35.54 o 
   0   1   9     9192.84     8703.21    100.86 o 
   1   1   9      217.48      270.71     25.39 o 
   2   1   9       46.45       55.33     17.28 o 
   3   1   9      667.87      672.65     36.60 o 
   4   1   9     5820.06     5533.24     61.01 o 
   5   1   9     1443.12     1387.32     83.45 o 
   6   1   9        9.89       59.58     42.20 o 
   7   1   9      780.60      746.41     67.63 o 
   8   1   9     2792.71     2636.07     98.04 o 
   9   1   9      920.09      895.15     63.33 o 
 -13   2   9      253.22      162.23     48.49 o 
 -12   2   9      920.49      694.28    135.91 o 
 -11   2   9     1758.58     1738.89     72.46 o 
 -10   2   9     1857.97     1760.57     72.34 o 
  -9   2   9     1507.79     1670.92     50.77 o 
  -8   2   9      325.38      348.83     29.54 o 
  -7   2   9      266.14      254.95     28.71 o 
  -6   2   9     1903.26     2054.27     61.47 o 
  -5   2   9      467.77      727.89     57.05 o 
  -4   2   9     3181.45     3176.07     91.57 o 
  -3   2   9     3127.88     3137.82     63.18 o 
  -2   2   9     1230.77     1132.11     39.12 o 
  -1   2   9     2295.32     2325.25     51.13 o 
   0   2   9      427.15      511.99     42.33 o 
   1   2   9     5337.07     5390.36     80.12 o 
   2   2   9     5483.02     5345.79     89.24 o 
   3   2   9     4343.17     4323.14     63.72 o 
   4   2   9       46.18       98.85     33.48 o 
   5   2   9      469.06      448.52     65.75 o 
   6   2   9     2454.31     2409.51    103.90 o 
   7   2   9      908.15      752.37     72.04 o 
   8   2   9       16.74       21.46     22.37 o 
   9   2   9      497.79      528.59     58.89 o 
 -13   3   9     1822.96     1911.72     82.34 o 
 -12   3   9       35.30       28.99     10.45 o 
 -11   3   9       94.36       81.93     30.18 o 
 -10   3   9      122.09      147.69     23.99 o 
  -9   3   9     6715.13     7280.64     86.68 o 
  -8   3   9      402.13      413.46     29.04 o 
  -7   3   9      969.17      946.23     46.07 o 
  -6   3   9        7.16       21.83     19.95 o 
  -5   3   9      653.71      703.37     43.92 o 
  -4   3   9     1277.20     1118.84     46.26 o 
  -3   3   9      586.30      529.41     39.19 o 
  -2   3   9       22.27       45.96     13.03 o 
  -1   3   9     5840.95     5715.95     90.74 o 
   0   3   9        1.42       18.43     27.75 o 
   1   3   9     4073.28     3967.91     74.59 o 
   2   3   9        0.54        5.15     15.64 o 
   3   3   9     3030.74     3131.19     77.99 o 
   4   3   9       42.90       16.08     19.62 o 
   5   3   9     1793.91     1824.98     77.95 o 
   6   3   9       65.28       63.10     32.87 o 
   7   3   9      632.18      597.99     91.60 o 
   8   3   9        9.89       31.84     27.29 o 
   9   3   9      929.01      831.08     72.73 o 
 -13   4   9       39.10       29.38     21.84 o 
 -12   4   9      604.66      609.94     60.70 o 
 -11   4   9     1661.71     1430.20     73.32 o 
 -10   4   9     1052.34     1070.56     85.28 o 
  -9   4   9      454.43      441.04     35.49 o 
  -8   4   9     1331.34     1229.94     50.80 o 
  -7   4   9     2200.89     2261.63     57.25 o 
  -6   4   9      812.70      799.86     58.19 o 
  -5   4   9      252.45      234.23     27.73 o 
  -4   4   9     2352.97     2320.95     68.76 o 
  -3   4   9      524.60      547.56     31.04 o 
  -2   4   9     3201.20     3232.73     69.56 o 
  -1   4   9        0.55       21.10     17.42 o 
   0   4   9        5.86       32.44     16.98 o 
   1   4   9      943.81     1106.42     40.84 o 
   2   4   9     3907.28     3965.50     67.25 o 
   3   4   9       26.49      121.65     18.53 o 
   4   4   9        0.03       13.52     19.30 o 
   5   4   9       33.71       66.68     49.63 o 
   6   4   9      753.62      785.75     66.14 o 
   7   4   9       19.94       19.27     24.56 o 
   8   4   9        5.27       16.71     22.27 o 
   9   4   9      121.70      143.68     39.17 o 
 -13   5   9      370.38      371.43     37.71 o 
 -12   5   9      502.16      471.87     41.90 o 
 -11   5   9       40.33       45.25     23.87 o 
 -10   5   9      386.32      457.51     40.01 o 
  -9   5   9      129.03      135.68     20.11 o 
  -8   5   9     1197.74     1160.73     57.97 o 
  -7   5   9      595.59      662.93     40.88 o 
  -6   5   9       50.47       52.55     18.88 o 
  -5   5   9     2028.30     1994.02     62.76 o 
  -4   5   9     3049.81     3132.01     71.02 o 
  -3   5   9     1843.42     1642.13     47.02 o 
  -2   5   9       70.52       35.83     18.96 o 
  -1   5   9       50.85       33.07     16.12 o 
   0   5   9     2337.04     2233.32     66.32 o 
   1   5   9      586.15      508.82     28.42 o 
   2   5   9      310.48      233.46     21.97 o 
   3   5   9      355.62      296.51     22.00 o 
   4   5   9      523.42      568.92     47.18 o 
   5   5   9       81.71       80.84     35.32 o 
   6   5   9       31.40       61.29     36.90 o 
   7   5   9      338.70      281.56     43.46 o 
   8   5   9     1923.70     1717.39    116.88 o 
   9   5   9      313.17      358.04     46.46 o 
 -12   6   9      281.66      265.77     35.34 o 
 -11   6   9     1196.88     1254.96     51.95 o 
 -10   6   9      102.52       71.73     26.18 o 
  -9   6   9       26.83       48.41     23.03 o 
  -8   6   9       41.98       47.19     15.54 o 
  -7   6   9     6850.18     7328.82    106.38 o 
  -6   6   9        0.02       15.91     15.10 o 
  -5   6   9     1190.93     1279.62     67.23 o 
  -4   6   9      161.30      195.34     28.90 o 
  -3   6   9     8799.31     8729.31    181.82 o 
  -2   6   9       56.57       38.50     27.12 o 
  -1   6   9      684.41      700.31     38.21 o 
   0   6   9      150.13      183.54     26.11 o 
   1   6   9     3297.15     3167.35     59.22 o 
   2   6   9      768.07      788.09     35.50 o 
   3   6   9      387.32      512.51     33.99 o 
   4   6   9       98.96      114.17     26.11 o 
   5   6   9     2714.97     2732.13    105.03 o 
   6   6   9       82.63       67.07     30.15 o 
   7   6   9     2037.52     2123.27    103.05 o 
   8   6   9       13.14       25.73     23.68 o 
   9   6   9      239.10      218.13     47.29 o 
 -12   7   9     1840.41     1957.28     76.03 o 
 -11   7   9      519.86      526.97     40.51 o 
 -10   7   9       54.03       68.94     20.62 o 
  -9   7   9      498.08      536.33     42.29 o 
  -8   7   9     3199.67     3166.96     99.30 o 
  -7   7   9      144.51      110.46     19.63 o 
  -6   7   9        0.62       20.05     16.77 o 
  -5   7   9     1331.67     1296.88     46.92 o 
  -4   7   9     8672.43     8250.41    105.72 o 
  -3   7   9     1975.28     2034.84     57.43 o 
  -2   7   9       14.46       56.02     22.85 o 
  -1   7   9      550.44      472.72     33.75 o 
   0   7   9    10125.65    10264.08    148.04 o 
   1   7   9     1897.73     2042.74     62.87 o 
   2   7   9      786.03      842.80     31.47 o 
   3   7   9     3180.97     3188.65     67.60 o 
   4   7   9     4752.56     4768.26    122.04 o 
   5   7   9      230.55      236.97     42.15 o 
   6   7   9       32.58        0.55     29.24 o 
   7   7   9     2423.48     2323.38    131.39 o 
   8   7   9     1902.00     1801.34    103.80 o 
 -12   8   9      125.39      148.18     32.74 o 
 -11   8   9     2081.68     2036.23     65.62 o 
 -10   8   9     1860.90     1966.61     67.60 o 
  -9   8   9      112.90      160.21     32.66 o 
  -8   8   9       50.07       45.81     22.57 o 
  -7   8   9     1769.82     1717.13     62.13 o 
  -6   8   9     2018.76     1955.78     83.64 o 
  -5   8   9     1657.79     1634.59     50.48 o 
  -4   8   9      824.71      836.11     35.76 o 
  -3   8   9     2513.76     2417.27     54.35 o 
  -2   8   9     5075.60     5044.03     88.44 o 
  -1   8   9      260.66      332.90     28.24 o 
   0   8   9      705.53      787.34     39.02 o 
   1   8   9     3827.91     3756.00     60.88 o 
   2   8   9     7246.21     7480.49     81.19 o 
   3   8   9     1966.81     1950.73     51.97 o 
   4   8   9      197.10      274.62     22.57 o 
   5   8   9      150.31      134.41     39.16 o 
   6   8   9     2639.01     2430.23     87.40 o 
   7   8   9      347.37      353.28     47.83 o 
   8   8   9        3.43       -5.23     33.39 o 
 -12   9   9      417.27      464.41     41.29 o 
 -11   9   9      696.60      751.47     55.60 o 
 -10   9   9        1.13       25.61     27.88 o 
  -9   9   9     1734.74     1754.27     61.17 o 
  -8   9   9      582.28      694.11     44.94 o 
  -7   9   9     1676.49     1558.83     41.21 o 
  -6   9   9       60.93       83.30     32.78 o 
  -5   9   9     2566.08     2632.33     67.54 o 
  -4   9   9      658.95      666.95     33.19 o 
  -3   9   9     2629.80     2803.18     57.22 o 
  -2   9   9       23.86       24.64     27.71 o 
  -1   9   9     3305.03     3519.57     67.57 o 
   0   9   9     4079.09     3827.60     64.98 o 
   1   9   9     4991.41     5063.31     77.93 o 
   2   9   9      176.30      137.99     21.79 o 
   3   9   9     3144.83     3650.66     84.68 o 
   4   9   9     1538.62     1495.12     42.67 o 
   5   9   9     2924.85     2769.20    113.08 o 
   6   9   9        0.04       50.22     26.98 o 
   7   9   9     1233.61     1372.32     89.02 o 
   8   9   9      321.16      263.19     52.70 o 
 -11  10   9        0.47        5.32     22.43 o 
 -10  10   9     2017.14     1983.43     66.71 o 
  -9  10   9        3.95        2.65     20.46 o 
  -8  10   9      531.27      547.07     42.47 o 
  -7  10   9       88.96      105.08     39.13 o 
  -6  10   9     4864.69     4669.72     98.76 o 
  -5  10   9        0.13       11.17     10.78 o 
  -4  10   9      786.66      771.45     41.65 o 
  -3  10   9      205.96      194.35     25.71 o 
  -2  10   9     8911.21     8844.15     99.29 o 
  -1  10   9      191.67      181.72     22.60 o 
   0  10   9     1013.52      915.83     42.39 o 
   1  10   9      231.38      357.52     33.28 o 
   2  10   9     4430.17     4407.73     82.74 o 
   3  10   9      519.75      475.14     34.00 o 
   4  10   9        8.22       33.78     14.55 o 
   5  10   9      335.71      405.74     62.04 o 
   6  10   9     2512.97     2619.90     91.32 o 
   7  10   9       41.37       43.33     22.82 o 
   8  10   9      145.37      129.18     54.92 o 
 -11  11   9        1.06       46.08     22.71 o 
 -10  11   9     1549.93     1550.65     61.13 o 
  -9  11   9     1007.39     1144.92     54.30 o 
  -8  11   9      319.44      312.91     37.64 o 
  -7  11   9      133.19      139.19     34.45 o 
  -6  11   9      467.02      458.38     48.15 o 
  -5  11   9     2389.31     2498.45     58.01 o 
  -4  11   9     3288.37     3478.63     91.90 o 
  -3  11   9     3280.36     3063.57     58.39 o 
  -2  11   9       10.40       54.70     20.02 o 
  -1  11   9     1533.02     1517.01     48.51 o 
   0  11   9      315.86      383.15     31.93 o 
   1  11   9     1232.50     1208.33     46.30 o 
   2  11   9      428.93      409.66     32.68 o 
   3  11   9     1305.28     1387.60     42.81 o 
   4  11   9      297.56      316.98     28.27 o 
   5  11   9      897.43      924.49     59.80 o 
   6  11   9       34.59      106.00     35.45 o 
   7  11   9      824.37      934.66     82.63 o 
 -11  12   9     1002.78     1053.97     57.22 o 
 -10  12   9      637.93      629.34     54.37 o 
  -9  12   9       16.50        4.00     21.66 o 
  -8  12   9      321.73      384.94     39.81 o 
  -7  12   9     2490.75     2606.04     75.63 o 
  -6  12   9       33.87       16.11     17.33 o 
  -5  12   9       22.14       20.14     14.00 o 
  -4  12   9        3.47        2.25     15.56 o 
  -3  12   9     3481.87     3477.15     75.96 o 
  -2  12   9       42.08       18.26     16.18 o 
  -1  12   9     2578.94     2385.35     58.98 o 
   0  12   9      109.06       60.10     17.92 o 
   1  12   9      248.53      223.55     26.16 o 
   2  12   9      356.18      366.03     42.98 o 
   3  12   9       82.67       81.36     18.29 o 
   4  12   9      195.68      224.47     24.39 o 
   5  12   9      704.85      694.54     55.67 o 
   6  12   9       26.60       33.09     21.50 o 
   7  12   9      277.27      245.40     58.78 o 
 -10  13   9     1267.35     1289.91     65.05 o 
  -9  13   9      333.75      318.23     34.53 o 
  -8  13   9     1551.75     1562.42     59.64 o 
  -7  13   9       15.28       -6.96     31.13 o 
  -6  13   9       24.88        1.33     23.22 o 
  -5  13   9      584.69      560.01     49.28 o 
  -4  13   9      735.41      712.67     60.25 o 
  -3  13   9      348.13      362.84     28.97 o 
  -2  13   9      559.56      517.62     39.13 o 
  -1  13   9        0.11       82.59     37.93 o 
   0  13   9     1935.10     2149.53     53.01 o 
   1  13   9      117.33       78.04     20.65 o 
   2  13   9       21.83       43.41     18.82 o 
   3  13   9       90.72       76.25     20.00 o 
   4  13   9     1870.04     1981.34     55.76 o 
   5  13   9       66.78       11.87     23.68 o 
   6  13   9       58.96       76.68     31.46 o 
   7  13   9      151.56       33.58     37.39 o 
 -10  14   9      958.80     1023.67     57.61 o 
  -9  14   9       15.26       26.89     31.01 o 
  -8  14   9       47.50       47.44     21.44 o 
  -7  14   9      844.09      778.54     53.27 o 
  -6  14   9      776.57      743.22     51.63 o 
  -5  14   9      121.71      103.66     29.03 o 
  -4  14   9       18.29       37.02     28.19 o 
  -3  14   9      786.27      759.03     44.41 o 
  -2  14   9     1764.30     1800.31     56.41 o 
  -1  14   9       43.11       30.19     19.73 o 
   0  14   9      248.04      266.66     31.23 o 
   1  14   9      927.42      880.28     43.33 o 
   2  14   9     2489.00     2702.19     90.40 o 
   3  14   9      743.94      755.98     37.40 o 
   4  14   9       18.74       21.94     12.70 o 
   5  14   9       16.32       63.21     36.46 o 
   6  14   9     1348.82     1590.91    133.43 o 
  -9  15   9      543.38      631.97     51.72 o 
  -8  15   9      138.75      159.50     31.48 o 
  -7  15   9      594.73      541.89     53.18 o 
  -6  15   9      611.70      581.01     48.59 o 
  -5  15   9     1457.23     1379.52     74.40 o 
  -4  15   9        9.18       13.92     26.71 o 
  -3  15   9      646.44      643.52     35.32 o 
  -2  15   9       15.16       17.05     16.58 o 
  -1  15   9     2452.79     2269.02     61.47 o 
   0  15   9       47.77       31.05     15.76 o 
   1  15   9      561.74      638.13     39.75 o 
   2  15   9       32.84       27.38     15.03 o 
   3  15   9     1989.95     1858.23     53.05 o 
   4  15   9      113.08      166.93     28.75 o 
   5  15   9     1090.87     1347.43    122.35 o 
   6  15   9        2.17       25.05     37.09 o 
  -9  16   9       18.99       -8.39     20.19 o 
  -8  16   9      451.58      456.50     44.57 o 
  -7  16   9        0.75       23.48     23.70 o 
  -6  16   9     3039.22     3381.79     85.73 o 
  -5  16   9      391.27      343.35     58.54 o 
  -4  16   9       38.78       10.67     19.24 o 
  -3  16   9       60.34       47.46     24.88 o 
  -2  16   9     4832.82     5051.55     78.34 o 
  -1  16   9       86.63       38.08     16.30 o 
   0  16   9        3.71       32.06     17.77 o 
   1  16   9      246.19      222.20     29.13 o 
   2  16   9     3171.11     3271.67     76.21 o 
   3  16   9       41.65       13.59     13.58 o 
   4  16   9       71.05       77.76     23.75 o 
   5  16   9        0.06       98.49     50.26 o 
  -8  17   9      487.13      442.85     42.19 o 
  -7  17   9      666.21      746.44     50.07 o 
  -6  17   9       67.81       54.96     31.11 o 
  -5  17   9     1378.37     1440.38     80.59 o 
  -4  17   9     2349.70     2288.36     84.00 o 
  -3  17   9     1200.68     1217.10     72.22 o 
  -2  17   9      200.19      304.77     32.80 o 
  -1  17   9      775.06      695.14     39.94 o 
   0  17   9      259.11      250.53     36.38 o 
   1  17   9      620.75      668.49     38.73 o 
   2  17   9        6.33       17.26     13.38 o 
   3  17   9     1100.81     1060.73     68.41 o 
   4  17   9      350.19      305.72     41.06 o 
  -7  18   9     1019.31      935.83     62.01 o 
  -6  18   9      415.56      392.58     43.17 o 
  -5  18   9      249.16      268.70     40.74 o 
  -4  18   9        1.42       30.87     21.45 o 
  -3  18   9      949.26      895.65     51.32 o 
  -2  18   9     1132.15     1226.75     57.80 o 
  -1  18   9      391.08      340.22     34.42 o 
   0  18   9       78.25      109.21     27.15 o 
   1  18   9      595.73      513.54     35.12 o 
   2  18   9     1575.11     1577.06     68.04 o 
   3  18   9      138.58      122.19     23.50 o 
  -6  19   9       96.34       63.55     31.57 o 
  -5  19   9      368.48      330.79     41.15 o 
  -4  19   9      548.85      576.51     59.68 o 
  -3  19   9      129.91      124.38     30.54 o 
  -2  19   9       70.69       67.02     28.17 o 
  -1  19   9      112.14       82.18     26.50 o 
   0  19   9     2207.01     2206.66     73.60 o 
   1  19   9      325.02      362.34     33.66 o 
   2  19   9       31.74       27.18     23.26 o 
  -4  20   9      464.05      384.24     49.82 o 
  -3  20   9      425.35      390.54     44.18 o 
  -2  20   9       62.27       46.44     24.06 o 
  -1  20   9      394.28      385.06     45.72 o 
   0  20   9      314.24      231.10     29.19 o 
   1  20   9      475.78      491.58     35.21 o 
 -12   0  10      591.23      474.15    176.61 o 
 -10   0  10     2289.88     2417.56     83.31 o 
  -8   0  10     1124.73     1058.61     80.10 o 
  -6   0  10     6680.45     6933.71    253.83 o 
  -4   0  10     9908.01    10135.98    199.30 o 
  -2   0  10     8779.67     8531.65    256.59 o 
   0   0  10     5719.76     5746.95    219.90 o 
   2   0  10     7424.85     7725.90    130.33 o 
   6   0  10     2654.22     2754.43    139.98 o 
   8   0  10      644.26      563.97     85.12 o 
 -13   1  10     1569.31     1457.09    271.88 o 
 -12   1  10      206.75      202.93     46.65 o 
 -11   1  10       32.96       25.26     11.80 o 
 -10   1  10      265.78      260.90     28.57 o 
  -9   1  10     3645.65     3751.35     70.67 o 
  -8   1  10      577.64      544.26     45.50 o 
  -7   1  10        3.96       23.28     11.49 o 
  -6   1  10      300.47      346.38     34.89 o 
  -5   1  10     9156.71     9510.59    129.27 o 
  -4   1  10      161.69      212.34     27.00 o 
  -3   1  10       21.94       51.51     29.53 o 
  -2   1  10     4117.37     3919.18     84.08 o 
  -1   1  10     8171.55     8095.39    128.06 o 
   0   1  10      956.60      951.32     43.83 o 
   1   1  10      294.92      310.75     28.51 o 
   2   1  10       12.27      115.34     35.40 o 
   3   1  10     7760.32     7642.71     95.80 o 
   4   1  10     1122.06     1282.01     81.60 o 
   5   1  10      980.59      893.47     74.08 o 
   6   1  10        2.85       15.91     24.33 o 
   7   1  10     3538.85     3562.13    130.55 o 
   8   1  10       67.97       50.07     29.54 o 
 -12   2  10      103.99      109.51     26.82 o 
 -11   2  10     1716.96     1651.41     76.61 o 
 -10   2  10      347.65      361.96     32.33 o 
  -9   2  10      402.92      432.70     30.70 o 
  -8   2  10     1936.15     2095.85     56.29 o 
  -7   2  10     2535.17     2538.29     65.33 o 
  -6   2  10     2406.16     2442.12     53.69 o 
  -5   2  10      110.57       92.42     25.92 o 
  -4   2  10        6.29       61.00     20.30 o 
  -3   2  10     9201.59     9428.18    143.99 o 
  -2   2  10     1661.20     2007.69     69.69 o 
  -1   2  10        8.59       78.69     33.71 o 
   0   2  10     1481.73     1389.82     47.09 o 
   1   2  10     2556.49     2654.59     56.71 o 
   2   2  10     1798.65     1677.75     66.86 o 
   3   2  10        2.16       25.19     14.02 o 
   4   2  10     1323.75     1359.18     93.12 o 
   5   2  10     1786.51     1787.12     86.69 o 
   6   2  10     3023.34     3097.52    120.57 o 
   7   2  10       57.70       42.41     45.17 o 
   8   2  10       24.52       69.79     34.81 o 
 -12   3  10       13.23       -2.84     12.82 o 
 -11   3  10      208.45      246.42     48.31 o 
 -10   3  10     4567.92     4849.18    113.47 o 
  -9   3  10      112.71       99.86     19.78 o 
  -8   3  10      538.14      498.00     41.11 o 
  -7   3  10      402.74      413.21     33.62 o 
  -6   3  10     1016.94     1091.29     62.24 o 
  -5   3  10       21.17       51.93     18.67 o 
  -4   3  10     2673.67     2750.78     64.61 o 
  -3   3  10        3.40       15.79     28.38 o 
  -2   3  10       30.84       71.21     22.23 o 
  -1   3  10       51.51       82.51     25.07 o 
   0   3  10      205.40      246.18     29.47 o 
   1   3  10      605.90      642.12     30.68 o 
   2   3  10     2792.52     2870.35     52.99 o 
   3   3  10      115.63       50.65     15.76 o 
   4   3  10     2246.54     2164.58    105.31 o 
   5   3  10        0.92       -5.05     28.05 o 
   6   3  10      293.26      442.46    149.31 o 
   7   3  10      263.89      286.86     45.97 o 
   8   3  10     1552.70     1367.52    121.57 o 
 -12   4  10      202.65      196.72     34.30 o 
 -11   4  10     1206.47     1128.93     75.73 o 
 -10   4  10      142.45      110.27     27.41 o 
  -9   4  10      629.75      632.89     46.66 o 
  -8   4  10      178.97      197.69     32.00 o 
  -7   4  10     1632.57     1664.85     50.34 o 
  -6   4  10      200.67      237.88     28.30 o 
  -5   4  10       63.64       53.75     24.60 o 
  -4   4  10      852.43     1204.88     80.31 o 
  -3   4  10     4754.67     4921.92    152.58 o 
  -2   4  10        0.57       60.78     23.93 o 
  -1   4  10      211.93      232.89     28.79 o 
   0   4  10      271.04      255.07     26.05 o 
   1   4  10     3734.55     3757.56     78.11 o 
   2   4  10      534.69      513.82     33.34 o 
   3   4  10        0.69        7.27     12.32 o 
   4   4  10       65.87       73.62     35.39 o 
   5   4  10      913.05      834.76     88.61 o 
   6   4  10      411.42      340.40     46.27 o 
   7   4  10       87.27      129.41     40.17 o 
   8   4  10       19.88       -0.54     23.64 o 
 -12   5  10       80.67       62.09     34.81 o 
 -11   5  10      188.43      179.84     30.36 o 
 -10   5  10     1228.52      954.62     67.19 o 
  -9   5  10     1447.21     1554.08     51.70 o 
  -8   5  10      217.04      233.05     27.11 o 
  -7   5  10      290.01      334.91     29.94 o 
  -6   5  10       48.30       33.17     16.32 o 
  -5   5  10     2701.85     2856.21     75.74 o 
  -4   5  10      344.39      364.75     31.84 o 
  -3   5  10       75.71       66.93     21.93 o 
  -2   5  10      888.29      839.51     42.97 o 
  -1   5  10     2956.93     2906.52     68.51 o 
   0   5  10      610.50      634.63     35.03 o 
   1   5  10        1.23       58.33     34.54 o 
   2   5  10      237.23      263.41     32.99 o 
   3   5  10      755.08      751.13     41.39 o 
   4   5  10       50.44       17.96     42.08 o 
   5   5  10       59.74      145.90     36.48 o 
   6   5  10       44.26       46.64     31.55 o 
   7   5  10     1869.73     1698.74    115.46 o 
   8   5  10      155.71      131.18     40.46 o 
 -12   6  10      625.42      629.18     52.44 o 
 -11   6  10      320.45      317.74     34.80 o 
 -10   6  10     1047.16      954.93     57.05 o 
  -9   6  10      132.98      135.34     37.26 o 
  -8   6  10     1758.45     1640.31     54.78 o 
  -7   6  10      592.45      567.33     35.09 o 
  -6   6  10     1005.79      970.86     42.94 o 
  -5   6  10      412.17      411.80     31.74 o 
  -4   6  10     7603.92     7858.55     85.93 o 
  -3   6  10      339.32      329.69     32.95 o 
  -2   6  10     2257.68     2390.30     61.11 o 
  -1   6  10       74.34       47.23     20.62 o 
   0   6  10     3160.02     3321.40     81.06 o 
   1   6  10      357.59      286.22     25.83 o 
   2   6  10     5192.58     5268.12     74.86 o 
   3   6  10        4.79       31.11     16.07 o 
   4   6  10      333.19      386.62    104.38 o 
   5   6  10       84.23       84.28     60.87 o 
   6   6  10     1961.36     2069.41    101.90 o 
   7   6  10      101.01       92.25     47.15 o 
   8   6  10      728.01      704.89     69.23 o 
 -12   7  10      275.02      272.00     37.00 o 
 -11   7  10      166.28      117.38     26.11 o 
 -10   7  10       81.92       63.68     25.64 o 
  -9   7  10     2857.25     3010.25     81.61 o 
  -8   7  10      617.40      582.31     52.28 o 
  -7   7  10       25.06       25.71     14.73 o 
  -6   7  10      174.23      163.09     37.40 o 
  -5   7  10     5048.96     5024.75     78.13 o 
  -4   7  10      590.95      581.58     34.40 o 
  -3   7  10      436.09      520.64     37.01 o 
  -2   7  10     1677.77     1589.71     45.05 o 
  -1   7  10     1658.16     1580.51     45.30 o 
   0   7  10     1462.19     1376.75     47.27 o 
   1   7  10        6.68       21.88     15.41 o 
   2   7  10       15.06       98.15     21.74 o 
   3   7  10     4231.39     4258.39     63.15 o 
   4   7  10       24.60       35.56     29.22 o 
   5   7  10      565.79      628.02     59.18 o 
   6   7  10      519.93      671.24     64.51 o 
   7   7  10     2550.06     2315.75    161.97 o 
   8   7  10       62.16       29.03     26.12 o 
 -12   8  10     1454.41     1485.45     63.66 o 
 -11   8  10     1606.29     1522.26    135.68 o 
 -10   8  10      463.85      531.51     50.98 o 
  -9   8  10       88.49       71.64     27.63 o 
  -8   8  10     3088.00     3095.77    144.29 o 
  -7   8  10     2901.85     2970.85     83.61 o 
  -6   8  10     2519.50     2731.63     69.83 o 
  -5   8  10      490.54      537.55     39.06 o 
  -4   8  10      110.80       83.78     21.29 o 
  -3   8  10     4851.95     4813.09     77.58 o 
  -2   8  10     1112.08     1102.42     40.40 o 
  -1   8  10      496.21      508.05     33.37 o 
   0   8  10     4295.18     4195.76    113.26 o 
   1   8  10     5371.54     5530.58     78.33 o 
   2   8  10     3475.55     3428.25     73.40 o 
   3   8  10        5.83       26.15     18.16 o 
   4   8  10     1017.11      974.04     64.29 o 
   5   8  10     3369.63     3486.29    132.62 o 
   6   8  10     2073.11     2092.87     84.87 o 
   7   8  10      350.27      384.39     48.74 o 
 -11   9  10       49.85       32.51     18.80 o 
 -10   9  10     2036.32     2165.90     95.83 o 
  -9   9  10       17.48       28.71     19.81 o 
  -8   9  10     2617.54     2665.86     86.39 o 
  -7   9  10        3.91        9.09     21.81 o 
  -6   9  10     2648.33     2799.60     77.60 o 
  -5   9  10      626.02      594.13     43.69 o 
  -4   9  10     4880.23     4868.21     79.16 o 
  -3   9  10      380.61      365.43     32.22 o 
  -2   9  10      286.54      350.00     32.84 o 
  -1   9  10     1291.19     1238.90     40.61 o 
   0   9  10      978.42     1021.42     39.15 o 
   1   9  10      809.53      772.20     41.98 o 
   2   9  10     2347.18     2318.35     55.32 o 
   3   9  10      432.76      374.09     28.07 o 
   4   9  10     3571.37     3616.11    103.41 o 
   5   9  10       16.80       52.96     31.92 o 
   6   9  10      893.06      881.47    189.16 o 
   7   9  10      386.25      484.17     55.60 o 
 -11  10  10     2069.86     1926.29     76.27 o 
 -10  10  10      408.88      387.83     37.84 o 
  -9  10  10        5.48       48.62     19.58 o 
  -8  10  10      685.55      746.57     49.65 o 
  -7  10  10     3395.51     3323.36     83.45 o 
  -6  10  10      432.54      427.75     38.53 o 
  -5  10  10        8.12        4.53     14.30 o 
  -3  10  10     3134.75     3108.69     76.14 o 
  -2  10  10      271.96      381.28     34.95 o 
  -1  10  10      482.25      501.97     29.28 o 
   0  10  10       23.33       42.72     15.62 o 
   1  10  10     5445.59     5500.47     82.34 o 
   2  10  10        3.63       -0.18     15.59 o 
   3  10  10      810.79      795.20     38.41 o 
   4  10  10        9.78       -5.56     22.27 o 
   5  10  10     2513.84     2301.02    102.37 o 
   6  10  10      252.61      230.11     45.75 o 
   7  10  10      179.83      204.89     47.71 o 
 -11  11  10      174.69      123.34     32.45 o 
 -10  11  10     1061.04     1112.08     63.99 o 
  -9  11  10      394.38      422.02     42.87 o 
  -8  11  10      967.95      864.13     56.42 o 
  -7  11  10      484.64      425.62     50.94 o 
  -6  11  10      532.25      642.54     49.14 o 
  -5  11  10       64.47       47.23     12.87 o 
  -4  11  10       46.11       93.45     22.01 o 
  -3  11  10      157.71      131.37     22.83 o 
  -2  11  10     2180.09     2188.46     54.24 o 
  -1  11  10     2049.41     2326.77     66.48 o 
   0  11  10     4093.46     4132.51     75.68 o 
   1  11  10       23.19       61.35     18.47 o 
   2  11  10      207.63      243.20     25.78 o 
   3  11  10       70.22       65.55     22.44 o 
   4  11  10     1255.68     1090.89     67.46 o 
   5  11  10       18.41        1.82     37.54 o 
   6  11  10       57.41       84.53     39.64 o 
 -10  12  10      105.01      107.87     28.20 o 
  -9  12  10        1.26       11.98     20.06 o 
  -8  12  10     1520.37     1536.73     68.13 o 
  -7  12  10      782.01      768.78     53.84 o 
  -6  12  10        7.88       30.29     26.78 o 
  -5  12  10        8.17       52.10     19.89 o 
  -4  12  10     2727.62     2712.61     62.07 o 
  -3  12  10      223.76      221.18     25.22 o 
  -2  12  10     2071.99     2117.53     55.23 o 
  -1  12  10       61.94       56.44     19.58 o 
   0  12  10      633.02      605.48     39.71 o 
   1  12  10       14.90       17.10     14.05 o 
   2  12  10     1802.00     1703.30     64.62 o 
   3  12  10        3.92       21.04     10.79 o 
   4  12  10      398.05      439.77     49.36 o 
   5  12  10      697.89      715.78     78.32 o 
   6  12  10      539.56      592.48     76.12 o 
 -10  13  10      146.96       57.54     25.94 o 
  -9  13  10     1324.77     1364.14     75.36 o 
  -8  13  10      185.16      122.38     34.69 o 
  -7  13  10      395.34      262.88     34.16 o 
  -6  13  10        0.50       -8.69     20.25 o 
  -5  13  10     1345.55     1385.04     62.13 o 
  -4  13  10       14.33       25.73     14.90 o 
  -3  13  10       22.43       25.69     16.59 o 
  -2  13  10       93.55       83.87     31.66 o 
  -1  13  10      885.52      952.21     55.50 o 
   0  13  10     1216.89     1217.33     54.90 o 
   1  13  10      199.04      220.98     34.98 o 
   2  13  10       30.83       44.67     17.63 o 
   3  13  10     1601.77     1828.43     56.37 o 
   4  13  10        6.65      -23.15     23.15 o 
   5  13  10      162.11      160.71     37.67 o 
   6  13  10      400.58      423.61     81.09 o 
  -9  14  10        3.23       -6.78     25.22 o 
  -8  14  10     1260.19     1099.72     83.15 o 
  -7  14  10     1409.80     1380.53     92.75 o 
  -6  14  10      422.23      438.61     48.41 o 
  -5  14  10       52.86       37.04     31.33 o 
  -4  14  10      511.63      490.63     31.53 o 
  -3  14  10     1365.12     1306.04     73.03 o 
  -2  14  10       27.03       18.30     15.69 o 
  -1  14  10      174.43      138.34     24.54 o 
   0  14  10      571.42      595.97     36.04 o 
   1  14  10      615.89      659.62     36.01 o 
   2  14  10      560.69      530.31     33.97 o 
   3  14  10      108.88      132.81     24.78 o 
   4  14  10      179.53      129.95     35.79 o 
   5  14  10      958.23      859.24     64.83 o 
  -9  15  10       26.88       50.74     26.30 o 
  -8  15  10      830.02      823.18     62.31 o 
  -7  15  10      130.71      103.87     55.20 o 
  -6  15  10     1288.75     1150.84    113.50 o 
  -5  15  10       50.51      114.77     55.25 o 
  -4  15  10     1959.23     1915.87     65.23 o 
  -3  15  10      184.31      137.88     28.19 o 
  -2  15  10      446.06      421.81     43.18 o 
  -1  15  10      495.76      636.92     41.90 o 
   0  15  10      681.42      775.14     41.06 o 
   1  15  10       29.12       20.90     15.64 o 
   2  15  10     1241.18     1274.16     47.88 o 
   3  15  10       26.15       59.95     24.58 o 
   4  15  10     1899.90     2090.13     97.78 o 
  -8  16  10        2.61       43.72     27.43 o 
  -7  16  10     1210.57     1277.06    185.25 o 
  -6  16  10      103.23       97.97     24.65 o 
  -5  16  10       21.90       53.46     24.64 o 
  -4  16  10       79.05       59.96     23.76 o 
  -3  16  10     3660.47     3761.90     90.46 o 
  -2  16  10        0.28        5.86     18.15 o 
  -1  16  10      184.31      143.14     24.16 o 
   0  16  10      147.99      175.31     27.49 o 
   1  16  10     3242.64     3259.92     74.01 o 
   2  16  10       68.03       37.84     17.19 o 
   3  16  10      473.01      413.43     34.27 o 
   4  16  10        4.53       27.74     24.05 o 
  -7  17  10       41.35       41.15     19.27 o 
  -6  17  10      460.76      560.52     70.65 o 
  -5  17  10      249.59      162.18     34.13 o 
  -4  17  10     1064.37      964.05     67.31 o 
  -3  17  10        9.57       46.92     21.23 o 
  -2  17  10     1049.44      928.04     46.28 o 
  -1  17  10      440.19      379.06     32.29 o 
   0  17  10     2292.52     2517.87     99.86 o 
   1  17  10      572.79      652.76     46.09 o 
   2  17  10      232.50      259.84     46.20 o 
   3  17  10      186.74       77.11     22.96 o 
  -6  18  10       54.64       98.96     32.72 o 
  -5  18  10       15.73       27.56     19.46 o 
  -4  18  10     1444.05     1509.25     71.54 o 
  -3  18  10     1076.50     1005.97     67.34 o 
  -2  18  10     1477.47     1408.11    124.66 o 
  -1  18  10       29.94       18.74     24.97 o 
   0  18  10      932.88      962.22     45.38 o 
   1  18  10      528.64      594.85     38.19 o 
   2  18  10     1092.08     1095.79     49.04 o 
  -4  19  10      286.85      322.68     36.29 o 
  -3  19  10       38.67       40.41     19.21 o 
  -2  19  10       15.77       70.48     25.33 o 
  -1  19  10      889.87      828.37     51.59 o 
   0  19  10       62.82       86.08     26.89 o 
 -11   0  11     1739.13     1812.95     91.68 o 
  -9   0  11     2076.87     2030.62    135.06 o 
  -7   0  11     9799.21    10779.05    494.88 o 
  -5   0  11       17.42       28.43     27.20 o 
  -3   0  11     1635.52     2002.53    123.33 o 
  -1   0  11     2427.03     2557.80    151.80 o 
   1   0  11     9398.82     8929.28    173.48 o 
   3   0  11      290.73      294.34     57.39 o 
   5   0  11     6057.32     5919.79    515.67 o 
   7   0  11      197.72      266.25     67.94 o 
 -12   1  11      131.49      103.73     51.09 o 
 -11   1  11      598.86      464.59     92.30 o 
 -10   1  11     1540.00     1664.04     69.55 o 
  -9   1  11      369.26      361.98     32.50 o 
  -8   1  11      125.73      111.07     22.00 o 
  -7   1  11     1045.16     1228.94     52.25 o 
  -6   1  11     4632.66     4842.07     87.24 o 
  -5   1  11     1653.74     1704.00     53.85 o 
  -4   1  11     1635.36     1647.01     87.93 o 
  -3   1  11        0.45       30.92     17.21 o 
  -2   1  11     4183.12     4416.26     79.82 o 
  -1   1  11      154.16      188.81     32.73 o 
   0   1  11     1341.13     1406.89     46.52 o 
   1   1  11      537.53      544.95     51.20 o 
   2   1  11     4668.96     4743.17     90.13 o 
   3   1  11     1244.47     1164.95     59.66 o 
   4   1  11     1219.62     1234.86     67.80 o 
   5   1  11       33.33      125.62     41.19 o 
   6   1  11     3202.48     3190.84    117.53 o 
   7   1  11      592.30      587.98     55.67 o 
 -12   2  11      807.39      749.12     89.22 o 
 -11   2  11     1132.68     1036.16     69.53 o 
 -10   2  11      157.49      154.85     24.95 o 
  -9   2  11      307.63      292.74     30.90 o 
  -8   2  11     3428.60     3501.15     86.08 o 
  -7   2  11       80.81       73.29     21.30 o 
  -6   2  11       10.78       22.77     17.85 o 
  -5   2  11     2735.61     2528.14     59.34 o 
  -4   2  11     2303.26     2252.82     59.00 o 
  -3   2  11     6411.30     6166.01    166.91 o 
  -2   2  11      929.10      918.51     38.25 o 
  -1   2  11      421.35      471.54     35.23 o 
   0   2  11     3327.83     3252.27     64.65 o 
   1   2  11     1512.82     1484.96     79.23 o 
   2   2  11      615.86      616.51     56.64 o 
   3   2  11     1357.27     1175.53     45.28 o 
   4   2  11     1234.92     1084.89     89.92 o 
   5   2  11     1526.73     1434.39     88.19 o 
   6   2  11      400.87      548.61     99.26 o 
   7   2  11      280.60      278.96    108.04 o 
 -12   3  11       69.67       35.55     19.41 o 
 -11   3  11     1337.87     1368.81    114.03 o 
 -10   3  11        0.09        2.11     10.69 o 
  -9   3  11      305.33      290.41     29.09 o 
  -8   3  11      568.90      536.43     43.50 o 
  -7   3  11     2500.33     2593.94     74.73 o 
  -6   3  11       68.17       53.83     18.36 o 
  -5   3  11     1744.68     1816.36     59.12 o 
  -4   3  11      423.26      429.01     39.90 o 
  -3   3  11     1048.67     1286.08     63.91 o 
  -2   3  11      222.35      230.00     32.22 o 
  -1   3  11     4604.28     4637.18     84.74 o 
   0   3  11       98.66      109.08     22.64 o 
   1   3  11      851.89      775.51     34.89 o 
   2   3  11        0.69       30.14     13.63 o 
   3   3  11      304.21      282.75     28.08 o 
   4   3  11       33.04       23.08     24.04 o 
   5   3  11      622.21      613.81     51.98 o 
   6   3  11       49.58       83.75     29.47 o 
   7   3  11     1963.82     2082.81    103.97 o 
 -12   4  11      782.83      774.66     53.13 o 
 -11   4  11        0.24       13.32     14.82 o 
 -10   4  11      440.81      387.86     40.60 o 
  -9   4  11       55.45       15.51     12.01 o 
  -8   4  11     2272.15     2557.95     65.62 o 
  -7   4  11      309.37      290.63     33.71 o 
  -6   4  11      111.41       56.76     17.89 o 
  -5   4  11      934.85      916.33     43.39 o 
  -4   4  11     3531.73     3588.45     71.94 o 
  -3   4  11     3119.13     2969.99     67.80 o 
  -2   4  11      113.91       64.92     20.87 o 
  -1   4  11      353.30      508.37     36.60 o 
   0   4  11     2537.19     2490.50     55.06 o 
   1   4  11        4.85       14.72     13.92 o 
   2   4  11      134.95      237.69     25.10 o 
   3   4  11      172.58      167.26     23.95 o 
   4   4  11      778.85      837.11     80.92 o 
   5   4  11       18.01       49.48     81.88 o 
   6   4  11      797.86      829.80     84.34 o 
   7   4  11      451.17      360.11     55.73 o 
 -12   5  11        1.22       43.57     29.60 o 
 -11   5  11      280.44      289.37     77.16 o 
 -10   5  11     3705.61     3771.25     88.19 o 
  -9   5  11      364.04      350.20     32.12 o 
  -8   5  11       98.27      121.59     24.72 o 
  -7   5  11      359.74      362.03     38.47 o 
  -6   5  11      997.06     1048.00     52.63 o 
  -5   5  11      257.70      180.44     24.03 o 
  -4   5  11        7.68       17.17     17.41 o 
  -3   5  11      680.13      770.57     48.52 o 
  -2   5  11      210.40      295.26     31.88 o 
  -1   5  11       17.46       37.90     21.14 o 
   0   5  11       14.89       84.79     23.66 o 
   1   5  11      245.94      296.56     25.18 o 
   2   5  11     3969.51     3731.39    103.11 o 
   3   5  11      243.49      299.85     24.65 o 
   4   5  11      225.34      233.66     90.98 o 
   5   5  11        1.33       72.98     41.47 o 
   6   5  11     1215.86     1123.12     87.67 o 
   7   5  11      178.13       84.67     28.57 o 
 -11   6  11      508.01      678.00     75.03 o 
 -10   6  11      663.47      630.30     44.99 o 
  -9   6  11     1099.27     1131.35     51.47 o 
  -8   6  11       21.20       47.39     17.96 o 
  -7   6  11     1389.90     1505.61     63.59 o 
  -6   6  11      968.04     1022.78     50.52 o 
  -5   6  11      785.80      930.58     65.51 o 
  -4   6  11      455.54      444.24     30.74 o 
  -3   6  11     1515.17     1640.87     50.47 o 
  -2   6  11     1097.29     1049.42     40.44 o 
  -1   6  11     1770.76     1747.26     60.37 o 
   0   6  11      227.38      260.14     29.21 o 
   1   6  11     5876.23     5920.88    108.70 o 
   2   6  11       66.77      106.76     20.36 o 
   3   6  11      111.53      150.03     28.77 o 
   4   6  11        4.57        3.26     24.50 o 
   5   6  11     2920.95     2895.41     96.30 o 
   6   6  11        3.66       46.88     29.77 o 
   7   6  11      139.34      159.00     37.86 o 
 -11   7  11      370.71      441.26     42.96 o 
 -10   7  11     3012.68     3057.61     80.46 o 
  -9   7  11      308.04      388.06     57.81 o 
  -8   7  11        1.65       15.09     20.40 o 
  -7   7  11        6.37       20.16     15.23 o 
  -6   7  11     4029.39     4082.45     69.75 o 
  -5   7  11      506.93      555.42     51.92 o 
  -4   7  11        1.41       12.79     16.34 o 
  -3   7  11      529.48      586.09     34.92 o 
  -2   7  11     2464.75     2339.55     54.51 o 
  -1   7  11      379.09      375.64     33.51 o 
   0   7  11       15.83       31.78     17.30 o 
   1   7  11      986.88      870.07     40.37 o 
   2   7  11     3101.13     3007.58     64.39 o 
   3   7  11      398.38      352.17     26.78 o 
   4   7  11      354.41      314.51     59.62 o 
   5   7  11        0.33       15.65     45.31 o 
   6   7  11     1993.25     1990.52    113.27 o 
   7   7  11      540.86      541.92    138.00 o 
 -11   8  11      460.21      398.24     44.70 o 
 -10   8  11      229.37      187.02     40.62 o 
  -9   8  11       10.51       24.72     24.61 o 
  -8   8  11     2035.02     2047.82     69.12 o 
  -7   8  11     1109.20     1109.07     45.72 o 
  -6   8  11      390.55      416.08     38.68 o 
  -5   8  11     1803.74     1748.69     58.26 o 
  -4   8  11     4061.63     4193.39     91.18 o 
  -3   8  11     7284.07     7370.14    120.30 o 
  -2   8  11     2227.65     2345.21     56.48 o 
  -1   8  11      176.93      208.58     25.42 o 
   0   8  11     3142.24     3195.67     62.62 o 
   1   8  11     1340.61     1370.41     48.84 o 
   2   8  11     1085.08     1053.80     39.59 o 
   3   8  11       35.25       37.86     13.29 o 
   4   8  11     1465.61     1501.16     97.33 o 
   5   8  11     1083.83     1068.72     76.39 o 
   6   8  11      643.00      700.34     65.41 o 
 -11   9  11      557.07      574.02     43.86 o 
 -10   9  11      425.65      408.90     47.19 o 
  -9   9  11     1440.49     1449.26     60.17 o 
  -8   9  11      243.46      214.52     35.80 o 
  -7   9  11     1027.82     1036.87     52.31 o 
  -6   9  11      566.13      517.97     40.96 o 
  -5   9  11     4294.76     4113.18     76.89 o 
  -4   9  11      401.46      397.07     35.90 o 
  -3   9  11     2005.84     2050.02     54.69 o 
  -2   9  11     2142.65     1941.47     53.30 o 
  -1   9  11     4174.53     3909.42     78.81 o 
   0   9  11      121.67       97.67     20.98 o 
   1   9  11       81.42       80.34     34.60 o 
   2   9  11     1032.54      963.25     37.33 o 
   3   9  11     2493.59     2405.88     64.78 o 
   4   9  11      616.48      560.71     59.02 o 
   5   9  11       56.63       32.57     24.09 o 
   6   9  11       50.11       15.39     39.94 o 
 -10  10  11        5.59      -10.83     18.95 o 
  -9  10  11      124.20      136.13     30.19 o 
  -8  10  11     3038.62     3015.40     81.33 o 
  -7  10  11       46.91       85.36     26.71 o 
  -6  10  11      632.57      658.83     52.21 o 
  -5  10  11      560.04      542.39     40.86 o 
  -4  10  11     3504.02     3297.71     89.97 o 
  -3  10  11      163.42      112.34     28.36 o 
  -2  10  11      647.92      630.06     33.75 o 
  -1  10  11      167.08      191.66     26.27 o 
   0  10  11     5205.29     5400.34     87.77 o 
   1  10  11       12.89       50.63     19.10 o 
   2  10  11     1262.03     1399.37     48.09 o 
   3  10  11       24.74       66.53     16.98 o 
   4  10  11     2662.56     3005.79    100.89 o 
   5  10  11       39.41       48.20     34.71 o 
   6  10  11      911.35     1012.23     87.38 o 
 -10  11  11     1251.11     1267.32     73.06 o 
  -9  11  11     1229.24     1244.68     81.53 o 
  -8  11  11       20.28       28.01     21.20 o 
  -7  11  11      940.13      910.35     50.32 o 
  -6  11  11      240.17      217.67     35.73 o 
  -5  11  11      788.58      703.61     46.93 o 
  -4  11  11      532.44      434.31     41.23 o 
  -3  11  11      637.80      680.34     38.85 o 
  -2  11  11      573.09      701.36     38.42 o 
  -1  11  11     1532.93     1533.46     50.28 o 
   0  11  11       55.69       42.80     15.12 o 
   1  11  11       44.17       51.71     17.35 o 
   2  11  11     1370.66     1486.20    103.02 o 
   3  11  11     1675.30     1595.76     58.78 o 
   4  11  11       34.78       39.03     30.41 o 
   5  11  11      151.20       95.33     34.09 o 
 -10  12  11       22.17       23.67     21.07 o 
  -9  12  11      607.57      590.02     46.36 o 
  -8  12  11       25.94       43.59     22.28 o 
  -7  12  11      831.80      776.45     55.82 o 
  -6  12  11      105.00      117.86     32.40 o 
  -5  12  11      320.94      293.56     29.17 o 
  -4  12  11      160.73      132.97     20.27 o 
  -3  12  11      840.04      764.14     42.80 o 
  -2  12  11      235.28      256.88     30.22 o 
  -1  12  11     1581.56     1541.77     51.40 o 
   0  12  11       39.31       24.39     15.26 o 
   1  12  11     1281.21     1291.53     46.69 o 
   2  12  11        4.28        3.08     14.57 o 
   3  12  11      204.51      130.23     57.18 o 
   4  12  11      185.59      173.13     57.23 o 
   5  12  11     1051.98     1092.79    180.86 o 
  -9  13  11      464.00      395.72     39.82 o 
  -8  13  11      252.84      212.64     37.83 o 
  -7  13  11      172.07      240.82     45.21 o 
  -6  13  11     2104.91     2290.61     72.37 o 
  -5  13  11       97.66       84.78     31.54 o 
  -4  13  11       66.27       54.27     18.05 o 
  -3  13  11       23.51       38.07     16.01 o 
  -2  13  11     1197.77     1227.01     46.25 o 
  -1  13  11      412.75      457.71     34.46 o 
   0  13  11       54.22       65.35     22.68 o 
   1  13  11       96.91       86.57     21.52 o 
   2  13  11      348.98      394.25     43.23 o 
   3  13  11      206.65      300.55     50.41 o 
   4  13  11        4.55       34.31     24.01 o 
  -8  14  11      703.33      773.65     60.47 o 
  -7  14  11      329.86      300.51     37.65 o 
  -6  14  11       20.73       -0.22     18.31 o 
  -5  14  11      907.44      830.96     49.49 o 
  -4  14  11     2601.95     2758.43     79.36 o 
  -3  14  11      677.08      633.46     33.85 o 
  -2  14  11      205.29      200.13     29.54 o 
  -1  14  11      267.47      253.04     27.69 o 
   0  14  11      710.32      665.54     38.50 o 
   1  14  11      238.21      221.14     26.20 o 
   2  14  11      224.82      169.96     25.54 o 
   3  14  11       57.36        9.41     23.24 o 
   4  14  11      358.20      379.87     47.60 o 
  -8  15  11       25.83       20.11     20.13 o 
  -7  15  11      451.14      489.37     47.22 o 
  -6  15  11      165.70      153.74     31.71 o 
  -5  15  11     2467.34     2534.00     75.52 o 
  -4  15  11       38.00       34.80     21.29 o 
  -3  15  11      696.97      605.17     65.73 o 
  -2  15  11        3.58       26.77     18.58 o 
  -1  15  11     1452.30     1491.51     66.15 o 
   0  15  11       45.68       55.20     21.23 o 
   1  15  11      164.07      124.67     24.74 o 
   2  15  11      237.56      285.55     33.50 o 
   3  15  11     1796.68     1910.36     90.08 o 
  -7  16  11       42.01       22.61     21.88 o 
  -6  16  11      508.87      451.04     42.91 o 
  -5  16  11        8.83       36.19     22.09 o 
  -4  16  11     1519.22     1491.74     76.66 o 
  -3  16  11        6.67       19.43     19.64 o 
  -2  16  11      128.65       89.93     20.68 o 
  -1  16  11       28.97       27.43     21.05 o 
   0  16  11     2789.15     2932.01    109.69 o 
   1  16  11       25.24       17.86     13.94 o 
   2  16  11      499.98      454.36     33.79 o 
  -6  17  11       75.72       38.77     23.65 o 
  -5  17  11      947.16     1019.15     62.81 o 
  -4  17  11        0.07      -15.26     18.36 o 
  -3  17  11       55.76       40.95     20.99 o 
  -2  17  11      157.56       84.09     22.12 o 
  -1  17  11     2279.91     2249.35     77.86 o 
   0  17  11      109.43       85.34     23.12 o 
   1  17  11       58.65       70.77     18.30 o 
  -4  18  11      720.38      786.41     52.87 o 
  -3  18  11      748.41      722.11     93.14 o 
  -2  18  11      396.35      367.76     38.68 o 
  -1  18  11      101.81      123.75     27.51 o 
 -10   0  12      477.90      506.31     55.36 o 
  -8   0  12     5754.38     5797.76    159.67 o 
  -6   0  12      259.85      351.61     83.59 o 
  -4   0  12    11231.74    12148.69    488.85 o 
  -2   0  12      183.87      161.74     32.40 o 
   0   0  12     5110.11     5291.34    161.85 o 
   2   0  12       57.29       68.13     29.43 o 
   4   0  12     4049.09     4042.95    300.04 o 
   6   0  12      165.54      153.92     58.52 o 
 -11   1  12     2003.31     2106.99     84.47 o 
 -10   1  12      106.60       74.87     31.11 o 
  -9   1  12      764.12      733.93     60.60 o 
  -8   1  12     1031.00     1062.64     99.13 o 
  -7   1  12     1862.07     1988.38     61.12 o 
  -6   1  12     2818.21     2771.24     99.19 o 
  -5   1  12      709.25      706.40     58.05 o 
  -4   1  12       25.03      125.31     31.06 o 
  -3   1  12     3509.71     3455.95     87.85 o 
  -2   1  12      103.44      100.69     29.21 o 
  -1   1  12     1616.20     1608.94     55.98 o 
   0   1  12      144.69      138.97     21.34 o 
   1   1  12     2100.59     2105.91     76.76 o 
   2   1  12     1232.33     1074.87     94.26 o 
   3   1  12     2120.05     2275.69     91.41 o 
   4   1  12        0.58       44.86     29.32 o 
   5   1  12     1089.17     1038.01     79.40 o 
   6   1  12      929.71      967.55     69.55 o 
 -11   2  12       15.80       51.07     18.01 o 
 -10   2  12        0.84       16.41     11.24 o 
  -9   2  12     1200.80     1299.44     81.11 o 
  -8   2  12      866.90      893.61     58.95 o 
  -7   2  12       26.91       54.94     23.04 o 
  -6   2  12        5.08       28.39     18.11 o 
  -5   2  12     2456.98     2573.04    113.18 o 
  -4   2  12     2312.96     2472.70     89.07 o 
  -3   2  12        1.01       27.64     15.42 o 
  -2   2  12       30.21       31.65     22.11 o 
  -1   2  12     2055.68     2063.33     56.62 o 
   0   2  12     5586.92     5546.87    141.63 o 
   1   2  12     1289.43     1262.20     66.01 o 
   2   2  12        0.17       34.20     18.36 o 
   3   2  12      566.57      636.06     73.80 o 
   4   2  12     1369.40     1165.10    186.29 o 
   5   2  12      599.56      584.16     65.75 o 
   6   2  12        7.63      -13.47     24.42 o 
 -11   3  12       11.63        7.18     15.37 o 
 -10   3  12     2403.85     2349.75     88.49 o 
  -9   3  12        4.39       43.15     15.97 o 
  -8   3  12      381.01      370.95     37.00 o 
  -7   3  12       11.57       11.87     22.68 o 
  -6   3  12      930.04     1077.42     52.11 o 
  -5   3  12      281.13      291.51     32.74 o 
  -4   3  12     3784.84     3775.38     90.34 o 
  -3   3  12       99.97       70.23     24.04 o 
  -2   3  12     3815.40     3915.11     84.48 o 
  -1   3  12      246.49      280.03     27.95 o 
   0   3  12      137.37      290.25     44.50 o 
   1   3  12       11.77       33.80     17.96 o 
   2   3  12     2389.63     2362.90     53.35 o 
   3   3  12       44.87       59.02     50.23 o 
   4   3  12       12.41       33.04     34.64 o 
   5   3  12       30.56      -19.32     24.16 o 
   6   3  12     1378.27     1214.10    103.08 o 
 -11   4  12       16.33       43.84     26.01 o 
 -10   4  12      553.45      523.84     90.83 o 
  -9   4  12      988.89      948.31     76.79 o 
  -8   4  12      226.68      196.28     35.94 o 
  -7   4  12       11.32       13.45     16.49 o 
  -6   4  12        4.12       20.52     20.07 o 
  -5   4  12     3022.00     3235.94     87.72 o 
  -4   4  12       11.93        4.91     16.99 o 
  -3   4  12      204.79      197.08     24.61 o 
  -2   4  12      285.08      317.83     32.50 o 
  -1   4  12     1717.79     1748.16     60.25 o 
   0   4  12      603.10      612.45     36.16 o 
   1   4  12      322.96      290.13     25.80 o 
   2   4  12        3.61       -2.84     13.23 o 
   3   4  12      222.23      248.57     47.47 o 
   4   4  12       40.10       54.17     22.42 o 
   5   4  12      290.31      260.63     60.43 o 
   6   4  12      227.27      273.58     52.74 o 
 -11   5  12      973.65      991.14     56.57 o 
 -10   5  12        1.81       24.90     18.62 o 
  -9   5  12       98.40       56.20     18.57 o 
  -8   5  12      869.23      882.62     72.66 o 
  -7   5  12     1096.16     1145.99     57.05 o 
  -6   5  12     1521.34     1561.52     61.24 o 
  -5   5  12      106.73      150.98     24.06 o 
  -4   5  12       49.36       69.63     20.79 o 
  -3   5  12     2814.96     2746.41     82.84 o 
  -2   5  12       88.95       93.90     23.28 o 
  -1   5  12      479.65      475.20     32.67 o 
   0   5  12      245.52      239.38     25.49 o 
   1   5  12     1133.60     1208.04     42.92 o 
   2   5  12      181.38      178.58     24.32 o 
   3   5  12        5.51       17.45     26.59 o 
   4   5  12      129.90       91.03     45.11 o 
   5   5  12     1201.11     1235.46    241.00 o 
   6   5  12      837.74      848.29     72.33 o 
 -11   6  12        5.76        7.14     18.03 o 
 -10   6  12     1799.98     1922.76     88.72 o 
  -9   6  12       26.96       26.45     19.11 o 
  -8   6  12     1612.42     1734.78     64.13 o 
  -7   6  12      505.27      551.79     38.14 o 
  -6   6  12      506.25      553.80     37.67 o 
  -5   6  12        5.83       21.75     17.82 o 
  -4   6  12     4173.85     4361.88    112.17 o 
  -3   6  12      185.16      168.79     27.23 o 
  -2   6  12      521.70      473.51     31.40 o 
  -1   6  12      476.78      544.52     35.53 o 
   0   6  12     1688.78     1673.81     53.85 o 
   1   6  12       26.14       35.94     18.20 o 
   2   6  12      139.98      175.55     25.14 o 
   3   6  12        6.50      -21.85     25.92 o 
   4   6  12     2100.73     2131.30     88.45 o 
   5   6  12       64.43       42.59     30.20 o 
   6   6  12        1.67       46.09     26.99 o 
 -11   7  12     1671.58     1658.21    113.01 o 
 -10   7  12      474.22      436.83     37.44 o 
  -9   7  12      910.46      946.93     60.61 o 
  -8   7  12        2.84       19.70     21.21 o 
  -7   7  12     2061.22     2030.22     57.07 o 
  -6   7  12     1247.86     1323.98     89.00 o 
  -5   7  12      554.70      564.91     35.80 o 
  -4   7  12       14.84       23.22     25.45 o 
  -3   7  12     3546.32     3529.01     72.44 o 
  -2   7  12      374.21      477.70     35.64 o 
  -1   7  12     2071.12     2090.50     60.80 o 
   0   7  12      526.71      512.14     36.45 o 
   1   7  12     3341.14     3267.02     68.16 o 
   2   7  12     1002.45      887.12     38.73 o 
   3   7  12     1466.16     1511.60     78.38 o 
   4   7  12       77.95       55.33     25.62 o 
   5   7  12     1097.14      939.40     68.94 o 
   6   7  12     1405.04     1282.49     86.64 o 
 -10   8  12       86.16       61.82     42.20 o 
  -9   8  12      562.03      562.10     45.94 o 
  -8   8  12     1380.01     1327.77     59.28 o 
  -7   8  12      555.08      538.73     34.19 o 
  -6   8  12       32.53       45.24     16.08 o 
  -5   8  12     3566.76     3646.67     71.44 o 
  -4   8  12     1202.99     1224.14     48.33 o 
  -3   8  12      553.22      606.45     43.63 o 
  -2   8  12       70.30      130.94     29.29 o 
  -1   8  12      574.07      689.01     40.85 o 
   0   8  12     1458.09     1551.32     47.40 o 
   1   8  12     2746.88     2799.70     66.54 o 
   2   8  12      167.02      156.51     37.95 o 
   3   8  12      527.90      506.96     71.11 o 
   4   8  12     1081.64     1086.02     94.39 o 
   5   8  12     1520.66     1603.92     91.11 o 
 -10   9  12     1516.71     1639.41     69.84 o 
  -9   9  12       54.25      127.00     40.97 o 
  -8   9  12       62.66       67.75     30.71 o 
  -7   9  12      442.20      423.74     42.34 o 
  -6   9  12     2268.26     2218.74     74.22 o 
  -5   9  12      338.88      379.24     38.45 o 
  -4   9  12      294.32      319.25     33.30 o 
  -3   9  12     1660.35     1443.79     56.81 o 
  -2   9  12     4496.74     4580.90     90.11 o 
  -1   9  12     1273.31     1250.30     52.62 o 
   0   9  12      650.30      664.25     40.85 o 
   1   9  12      198.89      197.10     44.98 o 
   2   9  12     4114.42     4208.57     89.48 o 
   3   9  12      128.83       71.66     30.57 o 
   4   9  12        0.63       40.06     55.38 o 
   5   9  12      168.43      115.07     32.94 o 
 -10  10  12      204.42      155.96     35.47 o 
  -9  10  12     1539.99     1645.99     72.74 o 
  -8  10  12        3.93        4.74     19.29 o 
  -7  10  12      293.81      352.99     39.82 o 
  -6  10  12       45.68       72.04     19.71 o 
  -5  10  12     2123.32     2176.11     61.59 o 
  -4  10  12        6.32       59.43     18.53 o 
  -3  10  12     2090.61     2273.24     65.00 o 
  -2  10  12      253.17      229.19     29.97 o 
  -1  10  12     1872.53     1794.57     54.25 o 
   0  10  12      551.59      483.50     33.94 o 
   1  10  12     1951.69     1908.80     53.54 o 
   2  10  12        0.01       35.39     21.39 o 
   3  10  12     1424.37     1405.03    118.16 o 
   4  10  12       40.09       36.60     26.66 o 
   5  10  12     1163.67     1461.07    282.09 o 
  -9  11  12        6.89      -18.66     18.66 o 
  -8  11  12      429.36      446.58     44.29 o 
  -7  11  12     1726.61     1742.95     65.50 o 
  -6  11  12     1310.59     1259.98     56.78 o 
  -5  11  12      271.62      227.36     29.83 o 
  -4  11  12        5.23        7.57     14.52 o 
  -3  11  12      335.70      368.29     35.36 o 
  -2  11  12     2706.15     2474.67     60.40 o 
  -1  11  12        9.50       24.96     14.97 o 
   0  11  12       41.48       84.22     24.37 o 
   1  11  12      392.28      461.95     40.15 o 
   2  11  12     1430.64     1454.50     81.54 o 
   3  11  12        1.06       31.78     24.40 o 
   4  11  12      169.98      112.32     38.27 o 
  -9  12  12        0.36       -1.23     18.80 o 
  -8  12  12      541.37      570.60     47.93 o 
  -7  12  12       18.44       44.53     32.27 o 
  -6  12  12      677.47      569.51     42.66 o 
  -5  12  12        0.36       15.58     28.25 o 
  -4  12  12     2187.97     2132.67     57.65 o 
  -3  12  12       13.61       31.43     17.16 o 
  -2  12  12       26.69       96.05     22.66 o 
  -1  12  12       69.76       69.18     26.43 o 
   0  12  12      692.83      687.57     45.38 o 
   1  12  12      276.56      355.80     33.61 o 
   2  12  12      193.81      105.44     23.62 o 
   3  12  12        2.91       38.42     29.52 o 
   4  12  12      521.64      538.23     59.59 o 
  -8  13  12       78.98       71.97     22.23 o 
  -7  13  12      775.15      753.90     53.25 o 
  -6  13  12       64.95       74.50     39.85 o 
  -5  13  12        0.25       -4.26     18.47 o 
  -4  13  12       20.39       30.82     20.47 o 
  -3  13  12     1314.35     1403.02     48.99 o 
  -2  13  12      147.45       86.92     19.02 o 
  -1  13  12      106.17       95.29     30.24 o 
   0  13  12        7.36       32.70     25.64 o 
   1  13  12     1072.48     1065.72     63.18 o 
   2  13  12       62.32       54.33     24.26 o 
   3  13  12      550.41      534.78     57.99 o 
  -7  14  12      246.39      216.85     37.26 o 
  -6  14  12      197.92      122.84     25.32 o 
  -5  14  12      572.50      512.81     53.86 o 
  -4  14  12      247.92      266.23     35.41 o 
  -3  14  12      181.55      168.11     26.50 o 
  -2  14  12      879.34      710.30     54.70 o 
  -1  14  12      858.50      880.31     99.86 o 
   0  14  12      753.25      729.72     49.18 o 
   1  14  12      580.35      662.26     43.59 o 
   2  14  12       32.29       42.15     16.12 o 
  -6  15  12     1048.35     1067.14     59.79 o 
  -5  15  12        5.29       21.06     22.75 o 
  -4  15  12      308.86      263.62     34.64 o 
  -3  15  12       88.16       82.95     23.29 o 
  -2  15  12     1344.68     1419.77     64.89 o 
  -1  15  12       16.24       -2.05     14.93 o 
   0  15  12      297.68      215.64     31.49 o 
   1  15  12        0.48       26.45     12.49 o 
  -5  16  12     1369.59     1327.05     94.57 o 
  -4  16  12        1.53      -10.07     19.39 o 
  -3  16  12     1067.70     1123.36     61.24 o 
  -2  16  12       32.47        8.07     14.42 o 
  -1  16  12     1248.18     1117.79     48.90 o 
   0  16  12       61.48       29.99     15.17 o 
 -11   0  13       13.79       60.09     38.59 o 
  -9   0  13     2478.62     2267.69    116.73 o 
  -7   0  13       15.45       17.25     22.82 o 
  -5   0  13     6760.42     7159.32    182.41 o 
  -3   0  13        7.46       22.06     18.53 o 
  -1   0  13     5830.77     5741.97    159.85 o 
   1   0  13     1634.50     1639.19    155.77 o 
   3   0  13     1672.05     1648.48    200.22 o 
   5   0  13       83.48       83.97     39.95 o 
 -11   1  13      187.50       75.09     22.58 o 
 -10   1  13      763.32      793.28     60.73 o 
  -9   1  13       19.11       26.86     13.68 o 
  -8   1  13     1204.26     1086.10     70.88 o 
  -7   1  13      535.21      585.91     40.41 o 
  -6   1  13     1750.92     2020.04     85.13 o 
  -5   1  13      340.17      340.70     32.89 o 
  -4   1  13     2189.14     2240.78     65.33 o 
  -3   1  13     2261.39     2181.78     61.99 o 
  -2   1  13     4024.04     4048.60     97.82 o 
  -1   1  13      108.66      163.48     23.30 o 
   0   1  13     3296.09     3149.16    108.61 o 
   1   1  13      870.35      886.46     98.46 o 
   2   1  13     3607.01     3644.18    142.15 o 
   3   1  13      187.36      145.96     46.51 o 
   4   1  13      736.93      788.04     79.46 o 
   5   1  13      129.99       42.60     25.03 o 
 -11   2  13      159.00       75.25     23.52 o 
 -10   2  13     1544.67     1518.57    151.12 o 
  -9   2  13      810.76      853.43     76.18 o 
  -8   2  13      260.54      285.05     30.29 o 
  -7   2  13      117.81      104.20     28.53 o 
  -6   2  13     1715.05     1822.40     65.23 o 
  -5   2  13     1717.21     1689.00     68.96 o 
  -4   2  13      958.04      899.25     52.98 o 
  -3   2  13      213.63      200.81     32.83 o 
  -2   2  13      682.85      674.70     52.53 o 
  -1   2  13     1102.26     1030.94     49.14 o 
   0   2  13      363.76      375.36     42.74 o 
   1   2  13       19.65       42.34     17.26 o 
   2   2  13      835.46      845.90     94.55 o 
   3   2  13     1248.54     1222.23     81.71 o 
   4   2  13      522.79      546.26     60.85 o 
   5   2  13      424.48      505.84     60.78 o 
 -11   3  13     1836.36     1729.06    228.12 o 
 -10   3  13      219.93      239.58     38.77 o 
  -9   3  13       54.85       43.12     17.43 o 
  -8   3  13      127.61       86.03     24.67 o 
  -7   3  13     1242.31     1347.91     79.26 o 
  -6   3  13        0.37       41.19     24.81 o 
  -5   3  13       29.02       78.98     24.95 o 
  -4   3  13       58.09       46.18     21.48 o 
  -3   3  13     1278.75     1341.32     80.40 o 
  -2   3  13       33.91       22.25     15.69 o 
  -1   3  13      180.51      151.08     23.09 o 
   0   3  13      106.20      106.93     29.31 o 
   1   3  13     3401.13     3497.85     68.26 o 
   2   3  13      110.90       89.55     40.63 o 
   3   3  13       18.37       11.42     25.85 o 
   4   3  13        9.34        1.63     24.07 o 
   5   3  13     1849.31     1603.95    126.96 o 
 -10   4  13     1510.73     1593.54    163.02 o 
  -9   4  13      359.42      393.00     32.42 o 
  -8   4  13      100.76       70.59     21.46 o 
  -7   4  13       44.79       24.24     16.39 o 
  -6   4  13     1454.96     1506.03     69.18 o 
  -5   4  13       68.31      101.42     32.48 o 
  -4   4  13      137.37      143.56     36.41 o 
  -3   4  13       33.45       29.72     16.86 o 
  -2   4  13      763.79      755.13     54.95 o 
  -1   4  13      176.23      152.87     27.46 o 
   0   4  13      588.94      565.58     39.22 o 
   1   4  13      243.30      235.09     27.20 o 
   2   4  13      202.46      226.97     44.38 o 
   3   4  13      285.18      334.96     48.62 o 
   4   4  13      396.34      428.11     54.41 o 
   5   4  13       18.44       84.14     42.12 o 
 -10   5  13       26.54       -0.16     18.39 o 
  -9   5  13       82.13       53.57     24.08 o 
  -8   5  13      294.65      270.03     29.23 o 
  -7   5  13      121.04      106.52     27.72 o 
  -6   5  13      852.83      874.15     46.38 o 
  -5   5  13      749.36      716.86     50.19 o 
  -4   5  13     2602.94     2625.96     81.46 o 
  -3   5  13     1007.91     1121.00     57.77 o 
  -2   5  13     1700.04     1685.22     60.59 o 
  -1   5  13      113.29      150.71     27.59 o 
   0   5  13     1305.81     1237.64     46.34 o 
   1   5  13      373.88      382.13     32.30 o 
   2   5  13      292.65      270.63     51.44 o 
   3   5  13       30.03       37.72     43.38 o 
   4   5  13      436.47      422.51     59.05 o 
   5   5  13      192.11      287.71     47.69 o 
 -10   6  13      171.95      201.78     34.52 o 
  -9   6  13     1120.09     1140.85     72.94 o 
  -8   6  13        9.64        2.61     19.14 o 
  -7   6  13      183.22      216.57     35.78 o 
  -6   6  13       28.90       23.61     15.56 o 
  -5   6  13     2479.32     2653.80     62.21 o 
  -4   6  13      448.34      485.86     35.78 o 
  -3   6  13      228.38      217.17     30.24 o 
  -2   6  13        0.07       -5.80     15.43 o 
  -1   6  13     4708.98     4695.94     86.99 o 
   0   6  13       57.36       50.36     17.66 o 
   1   6  13      212.26      244.99     27.33 o 
   2   6  13       42.31       70.64     31.44 o 
   3   6  13      924.14      859.98     72.73 o 
   4   6  13       17.59       44.86     36.03 o 
   5   6  13       36.39       18.06     16.09 o 
 -10   7  13      255.12      272.72     48.78 o 
  -9   7  13      246.08      149.15     29.44 o 
  -8   7  13     1616.53     1561.99     90.82 o 
  -7   7  13       90.52      102.11     23.31 o 
  -6   7  13     1717.36     1714.95     68.96 o 
  -5   7  13       88.27       63.76     19.46 o 
  -4   7  13     1017.44     1047.39     49.83 o 
  -3   7  13      362.75      380.32     33.78 o 
  -2   7  13      883.92      904.82     46.75 o 
  -1   7  13      486.67      502.57     34.14 o 
   0   7  13     1405.63     1394.83     47.07 o 
   1   7  13      406.32      380.15     39.88 o 
   2   7  13     2029.16     2051.65    193.37 o 
   3   7  13        0.27       30.95     42.75 o 
   4   7  13      748.42      769.22    152.03 o 
  -9   8  13     2276.34     2477.56    266.53 o 
  -8   8  13      978.74     1078.55    145.05 o 
  -7   8  13       36.99       18.63     18.77 o 
  -6   8  13      752.16      670.44     43.87 o 
  -5   8  13      928.46      904.29     50.40 o 
  -4   8  13     1411.84     1465.70     58.08 o 
  -3   8  13      250.24      263.98     30.21 o 
  -2   8  13      335.95      387.42     40.25 o 
  -1   8  13     2038.34     2037.64     62.30 o 
   0   8  13      824.56      835.10     48.98 o 
   1   8  13      196.10      169.43     25.90 o 
   2   8  13      622.90      620.02     62.94 o 
   3   8  13     1830.02     1811.66    133.00 o 
   4   8  13     1896.42     2014.53    297.92 o 
  -9   9  13        1.27        7.63     20.28 o 
  -8   9  13      277.46      303.63     38.12 o 
  -7   9  13     3050.66     3122.39     86.47 o 
  -6   9  13       38.30       21.94     15.91 o 
  -5   9  13      175.59      184.15     30.99 o 
  -4   9  13      112.20      151.66     27.44 o 
  -3   9  13     1165.00     1098.93     53.26 o 
  -2   9  13      809.50      890.86     46.33 o 
  -1   9  13      103.49       81.90     19.79 o 
   0   9  13       32.67       25.15     14.16 o 
   1   9  13     4754.52     4683.13    110.85 o 
   2   9  13      507.69      492.59     61.98 o 
   3   9  13      244.88      399.00     52.88 o 
   4   9  13       62.48       92.68     40.20 o 
  -9  10  13      263.40      251.13     37.92 o 
  -8  10  13      296.10      276.32     57.09 o 
  -7  10  13       59.43       34.66     21.72 o 
  -6  10  13     1017.17     1047.67     59.25 o 
  -5  10  13      118.24       88.60     22.20 o 
  -4  10  13     1600.74     1649.06     59.94 o 
  -3  10  13        5.05       11.16     16.02 o 
  -2  10  13     1212.33     1233.36     49.87 o 
  -1  10  13        0.53       29.70     16.94 o 
   0  10  13     1805.13     1876.70     53.64 o 
   1  10  13      114.32       60.74     20.14 o 
   2  10  13      208.00      192.89     54.10 o 
   3  10  13       47.76       36.61     30.32 o 
  -8  11  13      236.32      314.51     43.31 o 
  -7  11  13      259.31      321.36     41.76 o 
  -6  11  13       15.23       24.39     26.68 o 
  -5  11  13       67.06       57.69     16.57 o 
  -4  11  13     1553.21     1647.82     56.61 o 
  -3  11  13     2879.30     2777.17     95.02 o 
  -2  11  13      107.16      137.55     25.26 o 
  -1  11  13      141.68      134.45     35.94 o 
   0  11  13      420.99      461.24     36.52 o 
   1  11  13     1181.29     1064.07     59.34 o 
   2  11  13      301.90      290.60    141.61 o 
   3  11  13      168.51      230.44     86.08 o 
  -7  12  13      956.59      880.55    113.49 o 
  -6  12  13       97.86       77.82     29.29 o 
  -5  12  13     1283.60     1208.76     69.93 o 
  -4  12  13      104.66      114.90     26.96 o 
  -3  12  13       15.17       -0.09     16.86 o 
  -2  12  13        1.11       36.66     18.04 o 
  -1  12  13     1095.07     1102.51     92.43 o 
   0  12  13       11.11       48.89     17.95 o 
   1  12  13        0.64       79.93     32.01 o 
   2  12  13      314.14      340.14     53.71 o 
  -7  13  13        4.29       24.32     26.54 o 
  -6  13  13      355.57      321.64     52.27 o 
  -5  13  13       26.21       39.07     24.51 o 
  -4  13  13     1072.52     1011.23     57.20 o 
  -3  13  13      348.87      347.42     50.55 o 
  -2  13  13       87.08       63.02     20.11 o 
  -1  13  13      121.27       96.64     21.26 o 
   0  13  13      538.14      661.07     47.15 o 
   1  13  13      118.49       91.36     23.24 o 
  -6  14  13      155.96       87.59     38.52 o 
  -5  14  13      326.94      376.24     42.55 o 
  -4  14  13      393.69      336.11     39.47 o 
  -3  14  13      103.95       82.62     19.63 o 
  -2  14  13       16.31       10.92     15.59 o 
  -1  14  13      576.99      663.01     39.13 o 
   0  14  13       11.61        5.32     12.67 o 
  -4  15  13      226.70      317.48     59.42 o 
  -3  15  13     1083.35     1239.31     64.35 o 
  -2  15  13       36.91       91.76     24.62 o 
 -10   0  14     2993.50     3026.48    149.70 o 
  -8   0  14      442.01      407.42     76.87 o 
  -6   0  14     1512.48     1565.22    129.21 o 
  -4   0  14        8.15      -13.43     38.07 o 
  -2   0  14     2021.99     2075.71    101.50 o 
   0   0  14      168.46      131.62     38.44 o 
   2   0  14     2990.46     3121.12    153.11 o 
   4   0  14     1286.13     1438.53    120.74 o 
 -10   1  14       12.36       34.42     21.65 o 
  -9   1  14      517.02      486.58     49.71 o 
  -8   1  14      707.25      553.29     53.16 o 
  -7   1  14     2458.98     2398.08    113.19 o 
  -6   1  14      104.48      100.92     19.59 o 
  -5   1  14      573.46      477.53     48.47 o 
  -4   1  14      232.65      267.64     33.59 o 
  -3   1  14     2255.99     2211.45     70.26 o 
  -2   1  14      203.90      209.61     28.90 o 
  -1   1  14      608.87      662.76     77.92 o 
   0   1  14     1077.89      926.01     71.68 o 
   1   1  14     4593.38     4299.52     82.94 o 
   2   1  14      756.32      939.32     67.38 o 
   3   1  14      127.29      100.68     39.90 o 
   4   1  14      133.01       68.73     28.14 o 
 -10   2  14      216.85      166.28     47.48 o 
  -9   2  14      513.86      454.54     43.26 o 
  -8   2  14       32.55       30.14     18.04 o 
  -7   2  14      867.91      842.46     57.14 o 
  -6   2  14     1129.03     1107.41    101.95 o 
  -5   2  14      934.21      961.25     64.64 o 
  -4   2  14      791.41      773.86     54.71 o 
  -3   2  14      223.28      182.57     29.42 o 
  -2   2  14      912.80      827.35     48.81 o 
  -1   2  14      727.30      682.29     66.72 o 
   0   2  14       50.26       43.55     16.00 o 
   1   2  14      459.60      473.22     57.56 o 
   2   2  14      648.78      642.46    141.65 o 
   3   2  14      949.21      961.81     72.40 o 
   4   2  14      135.30      140.02     32.07 o 
 -10   3  14      572.84      513.59     77.92 o 
  -9   3  14      194.32      150.36     31.44 o 
  -8   3  14     1261.71     1331.94    112.57 o 
  -7   3  14      279.40      265.23     30.84 o 
  -6   3  14       32.44       47.48     15.81 o 
  -5   3  14        7.52       36.32     14.57 o 
  -4   3  14     3612.91     3455.27     79.59 o 
  -3   3  14      144.69      111.47     22.50 o 
  -2   3  14      491.97      562.03     63.11 o 
  -1   3  14        1.29        8.23     13.02 o 
   0   3  14     1391.10     1385.08    106.41 o 
   1   3  14        3.73        9.52      7.81 o 
   2   3  14       13.74       12.92     49.99 o 
   3   3  14       28.35       30.97     36.78 o 
   4   3  14     1590.70     1609.19     88.72 o 
  -9   4  14      781.39      694.80     70.52 o 
  -8   4  14      262.89      236.49     33.04 o 
  -7   4  14      451.42      403.04     40.84 o 
  -6   4  14     1390.15     1306.61     55.12 o 
  -5   4  14      267.76      301.39     32.16 o 
  -4   4  14        2.89       44.14     16.07 o 
  -3   4  14      214.45      190.69     27.17 o 
  -2   4  14       43.15       49.01     16.53 o 
  -1   4  14      688.40      706.61     37.68 o 
   0   4  14       35.94       33.31     25.40 o 
   1   4  14      465.95      411.29     40.04 o 
   2   4  14       70.13       15.35     24.53 o 
   3   4  14      679.64      639.57     76.65 o 
  -9   5  14      133.35       74.13     25.40 o 
  -8   5  14      425.77      392.79     36.58 o 
  -7   5  14      182.64      147.30     44.06 o 
  -6   5  14       84.23       80.84     22.03 o 
  -5   5  14      130.71      139.85     27.01 o 
  -4   5  14      496.49      560.00     46.88 o 
  -3   5  14      293.50      365.67     37.38 o 
  -2   5  14      106.23       85.50     21.42 o 
  -1   5  14      851.68      912.95     58.91 o 
   0   5  14     1043.47     1146.73     45.40 o 
   1   5  14      856.70      936.90     66.31 o 
   2   5  14       33.11       41.79     28.69 o 
   3   5  14       38.70       40.79     32.34 o 
  -9   6  14        0.01       13.93     22.90 o 
  -8   6  14       88.40       90.56     27.10 o 
  -7   6  14      598.27      652.47     47.28 o 
  -6   6  14     2898.57     3037.11     77.76 o 
  -5   6  14       41.01       35.63     21.37 o 
  -4   6  14       34.40       25.44     19.11 o 
  -3   6  14       72.22       37.80     16.00 o 
  -2   6  14     2840.14     2875.75     65.75 o 
  -1   6  14       89.13      118.36     43.18 o 
   0   6  14       32.02       28.42     22.40 o 
   1   6  14       19.33       37.63     16.31 o 
   2   6  14     1384.78     1394.26     85.42 o 
   3   6  14        3.28       -2.27     18.61 o 
  -9   7  14      637.27      604.88     49.60 o 
  -8   7  14       24.93       16.89     23.35 o 
  -7   7  14      936.97      997.90    106.12 o 
  -6   7  14        3.60        5.93     17.59 o 
  -5   7  14      571.88      534.61     48.87 o 
  -4   7  14       41.42       41.24     17.84 o 
  -3   7  14      822.24      888.29     51.39 o 
  -2   7  14       70.65       48.18     22.00 o 
  -1   7  14      872.46      790.77     48.88 o 
   0   7  14      769.58      711.00     42.95 o 
   1   7  14     1901.07     1852.18     97.93 o 
   2   7  14      406.06      400.93     56.80 o 
   3   7  14      256.87      215.63     40.23 o 
  -8   8  14        0.65       24.30     23.06 o 
  -7   8  14      813.06      852.31     51.84 o 
  -6   8  14     1942.24     2000.25     79.83 o 
  -5   8  14     2255.15     2275.61     61.94 o 
  -4   8  14      807.55      746.59     42.22 o 
  -3   8  14       62.23       70.22     19.65 o 
  -2   8  14     1451.92     1351.24     55.29 o 
  -1   8  14     2108.20     2217.54    101.23 o 
   0   8  14      480.59      404.53     34.34 o 
   1   8  14      185.98      186.75     45.22 o 
   2   8  14      666.11      600.26     59.73 o 
  -8   9  14     1728.20     1735.04     72.38 o 
  -7   9  14      368.68      369.77     43.73 o 
  -6   9  14      138.28       86.99     28.75 o 
  -5   9  14        0.64        5.15     14.75 o 
  -4   9  14     2075.16     2017.12     93.62 o 
  -3   9  14      118.06      133.25     42.47 o 
  -2   9  14     1233.38     1230.47     67.36 o 
  -1   9  14      116.61      134.98     25.07 o 
   0   9  14     1414.43     1446.95     65.71 o 
   1   9  14      798.10      933.25    143.65 o 
   2   9  14      603.14      606.74     63.59 o 
  -7  10  14      304.17      302.53     52.99 o 
  -6  10  14      305.42      237.55     35.94 o 
  -5  10  14     1747.78     1742.82     68.49 o 
  -4  10  14      262.53      263.02     33.99 o 
  -3  10  14     1711.59     1608.84     76.53 o 
  -2  10  14        1.23       28.35     17.03 o 
  -1  10  14     2322.19     2421.02     80.73 o 
   0  10  14       22.33       29.18     27.00 o 
   1  10  14      582.45      654.54     92.64 o 
  -6  11  14       40.51       30.47     22.79 o 
  -5  11  14      578.25      576.08     50.56 o 
  -4  11  14      813.34      754.63     40.27 o 
  -3  11  14      739.89      634.39     41.01 o 
  -2  11  14      341.62      285.84     31.58 o 
  -1  11  14      727.83      696.29     39.97 o 
   0  11  14      954.76      869.10     43.88 o 
   1  11  14      507.22      479.26     77.88 o 
  -5  12  14      227.44      324.49     72.64 o 
  -4  12  14       64.26       67.18     21.71 o 
  -3  12  14       23.88       24.40     35.19 o 
  -2  12  14      696.78      712.02     41.37 o 
  -1  12  14        7.53        3.59     11.97 o 
  -3  13  14      836.91      739.56     93.92 o 
  -7   0  15     2717.68     2709.61    147.44 o 
  -5   0  15      943.19      841.14     93.51 o 
  -3   0  15     1946.33     1863.94    119.97 o 
  -1   0  15      805.68      734.18    102.47 o 
   1   0  15     2136.63     1946.99    140.17 o 
  -8   1  15     1775.58     1799.17     96.76 o 
  -7   1  15      220.74      166.19     30.69 o 
  -6   1  15      159.26      112.05     24.63 o 
  -5   1  15      455.32      441.81     52.69 o 
  -4   1  15     2207.16     2159.08     82.64 o 
  -3   1  15       78.41       28.91     21.10 o 
  -2   1  15       85.47       81.66     24.22 o 
  -1   1  15      306.99      251.58     52.08 o 
   0   1  15     2369.71     2141.45    117.22 o 
   1   1  15       77.94       39.94     25.75 o 
   2   1  15       32.19       22.33     30.77 o 
  -8   2  15      452.77      430.67     45.85 o 
  -7   2  15      455.97      438.68     42.14 o 
  -6   2  15      944.33      900.27     97.75 o 
  -5   2  15      240.47      206.90     28.05 o 
  -4   2  15      793.94      642.32     53.93 o 
  -3   2  15      963.55      927.45     81.59 o 
  -2   2  15     1297.70     1242.43     70.67 o 
  -1   2  15      404.11      476.10     52.43 o 
   0   2  15      234.77      197.58     46.17 o 
   1   2  15      659.22      569.47     63.77 o 
   2   2  15      605.77      586.74     60.92 o 
  -8   3  15       40.40       49.26     17.31 o 
  -7   3  15       51.08       48.85     17.21 o 
  -6   3  15      158.80      142.80     24.73 o 
  -5   3  15     2006.45     2088.87     94.42 o 
  -4   3  15      118.74      121.22     24.35 o 
  -3   3  15      388.01      353.38     33.99 o 
  -2   3  15      124.09       65.05     19.84 o 
  -1   3  15     3041.42     3047.12    119.08 o 
   0   3  15       11.43       -0.90     14.68 o 
   1   3  15      527.89      608.86     64.27 o 
   2   3  15       11.86       45.43     22.10 o 
  -8   4  15      481.37      479.09     57.84 o 
  -7   4  15      199.24      186.41     32.62 o 
  -6   4  15     1518.10     1573.99     93.34 o 
  -5   4  15       34.55       17.18     16.14 o 
  -4   4  15      398.51      280.27     36.78 o 
  -3   4  15      301.54      311.64     34.67 o 
  -2   4  15      801.14      710.34     96.86 o 
  -1   4  15       52.94       90.16     24.58 o 
   0   4  15      340.59      219.11     28.39 o 
   1   4  15      156.08      125.62     36.86 o 
   2   4  15      310.23      234.26     81.63 o 
  -8   5  15      409.73      459.19     48.74 o 
  -7   5  15        5.48       23.17     20.14 o 
  -6   5  15      982.88      988.21     67.16 o 
  -5   5  15       86.10      112.85     26.43 o 
  -4   5  15      509.03      574.57     44.38 o 
  -3   5  15        0.55       32.25     15.79 o 
  -2   5  15      181.32      171.40     28.34 o 
  -1   5  15      110.84       74.97     23.36 o 
   0   5  15      482.86      520.15     42.40 o 
   1   5  15       14.34       56.46     33.78 o 
  -7   6  15     2130.27     2181.54     66.40 o 
  -6   6  15       43.42       32.24     17.74 o 
  -5   6  15      961.25      838.59     52.47 o 
  -4   6  15      124.36       82.79     20.64 o 
  -3   6  15      319.86      352.60     34.04 o 
  -2   6  15       36.87       75.62     20.94 o 
  -1   6  15      136.33       97.65     24.40 o 
   0   6  15       13.34        8.07     20.96 o 
   1   6  15     1307.50     1291.66     99.76 o 
  -7   7  15      394.54      405.17     48.01 o 
  -6   7  15      570.29      536.81     55.13 o 
  -5   7  15      270.92      262.88     34.44 o 
  -4   7  15     1456.40     1475.30     65.66 o 
  -3   7  15      259.72      290.17     32.11 o 
  -2   7  15       50.77       81.96     19.99 o 
  -1   7  15      323.23      324.04     32.68 o 
   0   7  15     1870.98     1822.40     66.13 o 
   1   7  15        1.79       57.40     40.81 o 
  -6   8  15      762.74      788.59     49.11 o 
  -5   8  15      526.90      543.51     41.42 o 
  -4   8  15        6.55       -3.19     16.98 o 
  -3   8  15      436.35      516.50     36.90 o 
  -2   8  15     2117.48     2102.79     74.67 o 
  -1   8  15      469.91      419.09     46.40 o 
   0   8  15       18.06       39.68     26.92 o 
  -5   9  15     1740.06     1777.65     61.52 o 
  -4   9  15     1037.66     1024.18     63.19 o 
  -3   9  15      128.67      114.78     26.98 o 
  -2   9  15        0.01       36.97     19.41 o 
  -1   9  15     1704.10     1564.97     87.25 o 
  -4  10  15       45.78       40.61     21.09 o 
  -3  10  15      207.84      160.71     29.41 o 
  -2  10  15     2044.11     2011.81     87.22 o 
  -6   0  16      970.71      993.44    111.89 o 
  -4   0  16     1188.20      964.80    143.17 o 
  -2   0  16     3781.54     3918.02    462.29 o 
  -6   1  16      517.20      477.32     45.36 o 
  -5   1  16     2731.45     2779.60     97.50 o 
  -4   1  16       64.61       50.06     16.72 o 
  -3   1  16       38.16       42.06     18.50 o 
  -2   1  16      151.08       68.37     20.87 o 
  -1   1  16     2160.23     1879.03    121.79 o 
  -6   2  16      354.59      353.03     43.24 o 
  -5   2  16       66.76       24.90     16.56 o 
  -4   2  16       81.13       29.68     18.21 o 
  -3   2  16      701.82      647.79     62.09 o 
  -2   2  16      502.00      406.43     49.66 o 
  -1   2  16       53.50       57.68     18.21 o 
  -6   3  16     1133.59     1100.98    106.78 o 
  -5   3  16        3.39       56.39     19.82 o 
  -4   3  16      207.46      144.16     27.02 o 
  -3   3  16        2.58       -8.69     15.17 o 
  -2   3  16      687.96      626.57     77.86 o 
  -1   3  16       14.06       28.06     14.33 o 
  -5   4  16       64.14       48.05     19.20 o 
  -4   4  16       13.34        6.99     16.91 o 
  -3   4  16     1142.78     1192.40     53.73 o 
  -2   4  16        0.07        7.01     16.00 o 
  -1   4  16       63.30       75.19     21.95 o 
  -5   5  16     1654.24     1676.04     60.45 o 
  -4   5  16        6.87       19.23     18.09 o 
  -3   5  16       13.15       15.24     21.48 o 
  -2   5  16      686.04      713.55     60.86 o 
                                                 
